# Supplementary material for: Impact of antiviral treatment and initiation time on mother-to-child transmission in pregnant women with extremely high HBV DNA loads
Source: Virulence. 2026 Apr 19;17(1):2647479. doi: 10.1080/21505594.2026.2647479 (PMC13097786; doi:10.1080/21505594.2026.2647479)
Supplement: QVIR-2025-0177.R1 - Supplementary material (updated).xls [file KVIR_A_2647479_SM0374.xls]

## Sheet: Partial data from 4192 children
Enrolled child	Child's gender	Mother HBV DNA-positive	Mother HBsAg-positive	Mother HBeAg-positive	Mother Anti-HBc-positive	Infant chronic HBV infection	Mothers with high-level HBV DNA	Mothers with high-level HBV DNA	Maternal HBV DNA-positive before delivery	High HBV DNA levels before delivery	Persistent maternal HBV DNA positivity	Gestational week 2	Antiviral therapy during pregnancy 2	Antiviral therapy during pregnancy	Albumin levels at 20-24 weeks of gestation	Albumin levels at 28-32 weeks of gestation	Albumin levels before delivery
1	female	1	1	1	1	0	0	1	1	0	1	36	0	0	#NULL!	33.7	27.2
1	male	1	1	1	1	0	1	1	1	1	1	32	0	0	37.1	32.4	31.8
1	male	0	1	0	1	0	0	0	0	0	0	37	0	0	33.8	34.9	28.2
1	female	0	1	0	1	0	0	0	0	0	0	36	0	0	#NULL!	37.3	35.8
1	female	1	1	0	1	0	0	1	1	0	0	37	0	0	38.9	37	31.5
1	male	1	1	1	1	0	1	1	1	1	1	37	0	0	37.8	33.1	28.9
1	female	0	1	0	1	0	0	0	0	0	0	37	0	0	38.3	35.6	30.6
1	male	1	1	1	1	0	1	1	1	1	1	34	0	0	#NULL!	#NULL!	29.3
1	male	1	1	0	1	0	0	0	0	0	0	37	0	0	36.3	36.6	33.1
1	male	1	1	0	1	0	0	1	1	0	0	33	0	0	37.8	36.1	31
1	male	1	1	0	1	0	0	1	0	0	0	35	0	0	36.1	36	30.4
1	male	1	1	0	1	0	0	1	1	0	1	38	0	0	34.7	32.6	30.3
1	female	1	1	1	1	0	1	1	1	1	1	36	0	0	37.3	37.2	36.1
1	male	1	1	0	1	0	0	1	0	0	0	37	0	0	36.7	35.7	37.4
1	female	1	1	1	0	0	1	1	1	1	1	32	0	0	37.2	30.8	28.5
1	male	1	1	0	1	0	0	1	1	0	1	38	0	0	#NULL!	33.2	33.6
1	female	1	1	1	1	0	1	1	1	1	1	37	0	0	37.5	34.8	29.5
1	female	1	1	0	1	0	0	1	1	0	1	37	0	0	40.4	39.5	29.5
1	female	1	1	0	1	0	0	1	1	0	1	34	0	0	35.5	33.9	34.4
1	female	1	1	0	1	0	0	1	1	0	1	37	0	0	38	37	30.4
1	female	1	1	1	1	1	1	1	1	1	1	40	0	0	39.2	37	29.4
1	female	1	1	1	1	1	1	1	1	1	1	40	0	0	40.2	39.2	38.4
1	female	1	1	1	1	1	1	1	1	1	1	40	0	0	37.7	37.1	38
1	female	1	1	1	1	1	1	1	1	1	1	37	0	0	36.7	35	34.2
1	male	1	1	1	1	1	1	1	1	1	1	40	0	0	39.2	37.4	31.9
1	male	1	1	1	1	1	1	1	1	1	1	37	0	0	40.1	36.7	37.3
1	female	1	1	1	1	1	1	1	1	1	1	39	0	0	34.6	31.8	30.4
1	male	1	1	1	1	1	1	1	1	1	1	40	0	0	#NULL!	37.2	35.2
1	male	1	1	1	1	1	1	1	1	1	1	40	0	0	36.7	36.7	34.9
1	female	1	1	1	1	1	1	1	1	1	1	40	0	0	#NULL!	41.3	41.9
1	female	1	1	1	1	1	1	1	1	1	1	40	0	0	42.1	38.3	36.2
1	female	1	1	1	1	1	1	1	1	1	1	38	0	0	37.9	35.6	27.8
1	male	1	1	1	1	1	1	1	1	1	1	36	0	0	#NULL!	#NULL!	36.1
1	male	1	1	1	1	1	1	1	1	1	1	41	0	0	#NULL!	#NULL!	35.8
1	male	1	1	1	1	1	1	1	1	1	1	40	0	0	34.1	34.9	34.8
1	male	1	1	1	1	1	1	1	1	1	1	40	0	0	43	37.7	34
1	female	1	1	1	1	1	1	1	1	1	1	41	0	0	#NULL!	34.3	31.8
1	female	1	1	1	1	1	1	1	1	1	1	40	0	0	39.8	37.4	34.9
1	female	1	1	1	1	1	1	1	1	1	1	40	0	0	35.7	32.9	29.8
1	female	1	1	1	1	1	1	1	1	1	1	40	0	0	37.1	38.6	36.5
1	male	1	1	1	1	1	1	1	1	1	1	39	0	0	36.6	33.8	31
1	female	1	1	1	1	1	1	1	1	1	1	39	0	0	#NULL!	#NULL!	38.1
1	male	1	1	1	1	1	1	1	1	1	1	39	0	0	#NULL!	#NULL!	42.1
1	male	1	1	1	1	1	1	1	1	1	1	38	0	0	#NULL!	#NULL!	32.2
1	male	1	1	1	1	1	1	1	1	1	1	41	0	0	#NULL!	#NULL!	32.5
1	female	1	1	1	1	1	1	1	1	1	1	39	0	0	#NULL!	#NULL!	36.1
1	female	1	1	1	1	1	0	0	1	1	0	40	0	0	#NULL!	#NULL!	32.9
1	male	1	1	1	1	1	1	1	1	1	1	40	0	0	#NULL!	#NULL!	32.9
1	female	1	1	1	1	1	1	1	1	1	1	41	0	0	#NULL!	#NULL!	35.3
1	male	1	1	1	1	0	0	1	0	0	0	39	0	0	39.9	37.3	34
1	male	1	1	1	1	0	0	1	1	0	1	40	0	0	#NULL!	#NULL!	32.5
1	female	1	1	0	1	0	0	1	1	0	1	39	0	0	39	36.4	40.8
1	female	0	1	0	1	0	0	0	0	0	0	42	0	0	38.8	37.2	35.3
1	male	1	1	0	1	0	0	1	1	0	1	39	0	0	37.7	41.1	40.3
1	male	1	1	0	1	0	0	1	1	0	1	40	0	0	38.5	37.5	32.6
1	female	1	1	0	1	0	0	1	1	0	1	39	0	0	38.8	38.4	38.3
1	female	1	1	0	1	0	1	1	1	1	1	36	0	0	38.5	35.9	35.4
1	male	1	1	1	1	0	1	1	1	1	1	39	0	0	#NULL!	37.4	34.8
1	male	1	1	1	1	0	1	1	1	1	1	40	0	1	38.8	39.3	35.8
1	male	1	1	0	1	0	0	1	1	0	1	37	0	0	35.3	37.7	33.1
1	female	0	1	0	1	0	0	0	0	0	0	38	0	0	38.8	38.5	35.6
1	female	1	1	0	1	0	0	1	0	0	0	39	0	0	39.5	35.9	29.6
1	male	1	1	1	1	0	0	1	1	0	1	40	0	0	39.7	41.3	31.5
1	male	0	1	0	1	0	0	0	0	0	0	39	0	0	#NULL!	35.8	29.7
1	female	1	1	0	1	0	0	1	1	0	1	37	0	0	40.4	37.7	32.9
1	male	1	1	0	1	0	0	1	1	0	1	40	0	0	37.5	33.9	33.6
1	male	1	1	0	1	0	0	1	1	0	1	40	0	0	40	36.9	36.2
1	female	1	1	0	1	0	0	1	1	0	1	38	0	0	39.3	36.5	35.2
1	female	0	1	0	1	0	0	0	0	0	0	38	0	0	36.7	35.9	36
1	male	1	1	0	1	0	0	1	1	0	1	39	0	0	37.1	37.8	34.8
1	male	0	1	0	1	0	0	0	0	0	0	40	0	0	39.6	37.2	29.9
1	male	1	1	0	1	0	0	1	1	0	1	40	0	0	39	40.5	41.2
1	male	1	1	0	1	0	0	0	0	0	0	39	0	0	37.9	37.2	35.8
1	female	1	1	1	1	0	1	1	1	1	1	39	0	0	37.8	34.8	33
1	male	1	1	1	1	0	1	1	1	1	1	39	0	0	34.9	36.7	35
1	male	1	1	0	1	0	0	1	0	0	0	40	0	0	38.3	36.7	33.7
1	male	1	1	0	1	0	0	1	1	0	1	37	0	0	41.8	35.4	36.7
1	male	1	1	1	1	0	0	1	1	0	1	40	0	0	#NULL!	31.7	28.4
1	male	1	1	0	1	0	0	0	0	0	0	39	0	0	37.9	#NULL!	35.5
1	male	1	1	1	1	0	1	1	1	1	1	35	0	0	40	35.6	29.5
1	female	0	1	0	1	0	0	0	0	0	0	38	0	0	#NULL!	36.2	33.9
1	female	1	1	0	1	0	0	1	1	0	0	39	0	0	40.8	39.6	33.7
1	male	1	1	0	1	0	0	1	0	0	0	37	0	0	39.8	40.4	30.8
1	female	1	1	0	1	0	0	1	0	0	0	37	0	0	34.6	33.2	31.2
1	female	1	1	0	0	0	0	1	1	0	1	40	0	0	41.7	39.4	36.7
1	female	1	1	0	1	0	0	1	1	0	1	39	0	0	#NULL!	34.7	34.7
1	female	1	1	0	1	0	0	1	1	0	1	38	0	0	42.3	#NULL!	34.8
1	female	1	1	1	1	0	1	1	1	1	1	38	0	0	38.2	35.3	39.8
1	female	1	1	0	1	0	0	1	1	0	1	39	0	0	39.9	41.7	38.2
1	female	0	1	0	1	0	0	0	0	0	0	40	0	0	41.8	38.3	39.8
1	male	1	1	0	1	0	0	1	1	0	1	40	0	0	42.8	41.6	34.8
1	female	1	1	0	1	0	0	1	1	0	1	39	0	0	39.2	38.4	36.6
1	male	1	1	1	1	0	1	1	1	1	1	38	0	0	38	37.9	29
1	male	0	1	0	1	0	0	0	0	0	0	40	0	0	40.9	36.9	32.8
1	male	1	1	1	1	0	1	1	1	1	1	40	0	0	39.2	40.8	38.7
1	male	1	1	0	1	0	0	1	1	0	0	39	0	0	38.6	#NULL!	37.3
1	male	1	1	0	1	0	0	1	1	0	1	41	0	0	36.2	36.2	37.1
1	female	1	1	0	1	0	0	1	1	0	1	38	0	0	44.1	43.1	34.8
1	female	1	1	0	1	0	0	1	1	0	0	39	0	0	40.4	40.5	#NULL!
1	female	1	1	1	1	0	0	1	1	0	1	39	0	0	38.2	38.4	37.2
1	male	1	1	1	1	0	0	1	1	0	1	41	0	0	37.6	37.4	31.6
1	female	1	1	0	1	0	0	1	1	0	1	38	0	0	40.8	37.9	38.9
1	female	1	1	1	1	0	1	1	1	1	1	40	0	0	37.5	37.8	34.3
1	male	1	1	0	1	0	0	1	1	0	0	38	0	0	38.7	38	35
1	male	0	1	0	1	0	0	0	0	0	0	40	0	0	40.1	36.8	33.1
1	female	1	1	1	1	0	0	0	0	0	0	40	0	0	39.3	38.9	38.2
1	male	0	1	0	1	0	0	0	0	0	0	39	0	0	38.9	36.8	35.5
1	female	1	1	0	1	0	1	1	1	1	1	40	0	0	42.6	37.7	41.4
1	male	1	1	0	1	0	0	1	1	0	1	40	0	0	39.9	36	33.2
1	female	1	1	1	1	0	0	0	0	0	0	41	0	0	39.8	37.4	36.9
1	female	1	1	0	1	0	0	1	1	0	1	39	0	0	37.7	37.3	39.1
1	male	1	1	1	1	0	1	1	1	1	1	39	0	0	37.7	35.6	33.4
1	male	1	1	1	1	0	0	1	1	0	1	40	0	0	38.2	39.8	35.4
1	male	1	1	0	1	0	0	1	1	0	1	38	0	0	#NULL!	36	33.7
1	female	1	1	0	1	0	0	1	1	0	1	41	0	0	35.2	38.2	35.3
1	female	0	1	0	1	0	0	0	0	0	0	40	0	0	#NULL!	38.3	38.7
1	male	1	1	1	1	0	0	1	1	0	1	36	0	0	#NULL!	33	31.3
1	female	1	1	1	1	0	1	1	1	1	1	39	0	0	38.5	36	36.7
1	female	1	1	1	1	0	0	0	0	0	0	40	0	0	37.3	36.6	37.4
1	female	1	1	1	1	0	1	1	1	1	1	40	0	0	#NULL!	32.8	37.1
1	male	0	1	0	1	0	0	0	0	0	0	39	0	0	38.9	37.5	37.8
1	male	1	1	0	1	0	0	1	1	0	1	41	0	0	39.3	37.3	#NULL!
1	male	0	1	0	0	0	0	0	0	0	0	39	0	0	#NULL!	34.7	34.8
1	female	1	1	0	1	0	0	1	1	0	1	39	0	0	37.3	38	36.2
1	female	0	1	0	1	0	0	0	0	0	0	37	0	0	45.2	41	32.7
1	male	0	1	0	1	0	0	0	0	0	0	38	0	0	#NULL!	32.6	30.9
1	male	1	1	0	1	0	0	1	1	0	1	38	0	0	36.2	36.4	37
1	male	1	1	0	1	0	0	1	1	0	1	38	0	0	40	37.6	34
1	female	1	1	0	1	0	0	1	1	0	0	39	0	0	41	37.7	39.6
1	female	1	1	0	1	0	0	1	0	0	0	40	0	0	37.9	38.9	33.3
1	male	1	1	0	1	0	0	1	1	0	1	39	0	0	39.4	37.2	34.6
1	male	0	1	1	1	0	0	0	0	0	0	41	0	0	39.3	39.2	34.1
1	male	1	1	0	1	0	0	1	0	0	0	39	0	0	37.5	36.3	37
1	female	1	1	0	1	0	0	0	0	0	0	38	0	0	37.7	38.1	32.7
1	male	1	1	0	1	0	0	1	0	0	0	40	0	0	37	36.2	34.3
1	male	1	1	0	1	0	0	1	1	0	1	38	0	0	36.8	34.5	32.6
1	female	1	1	0	1	0	0	1	1	0	1	38	0	0	39	37.9	34.8
1	male	1	1	1	1	0	0	1	1	0	1	39	0	0	35.3	36.2	26.2
1	female	1	1	0	1	0	0	1	1	0	1	38	0	0	#NULL!	43.5	34.3
1	female	1	1	1	1	0	0	1	1	0	1	40	0	0	45.7	43.1	41.5
1	female	0	1	0	1	0	0	0	0	0	0	41	0	0	38.5	37.1	38.6
1	female	1	1	0	1	0	0	1	0	0	0	36	0	0	38.4	35.8	36.1
1	male	1	1	1	1	0	0	0	0	0	0	40	0	0	38.2	37.1	35.7
1	male	1	1	0	1	0	0	0	1	0	1	38	0	0	38.8	34.9	38.7
1	female	1	1	1	1	0	0	1	1	0	1	39	0	0	#NULL!	33.7	33.7
1	male	1	1	1	1	0	1	1	1	0	1	39	0	0	40.7	38.9	31.5
1	male	1	1	0	1	0	0	0	0	0	0	40	0	0	39.7	36.8	35.8
1	female	0	1	0	1	0	0	0	0	0	0	39	0	0	37.3	37.5	#NULL!
1	female	1	1	1	1	0	1	1	1	1	1	38	0	0	38.1	35.9	36.1
1	male	0	1	0	1	0	0	0	0	0	0	37	0	0	39.8	38.7	37.2
1	female	1	1	1	1	0	0	1	1	0	1	40	0	0	#NULL!	33.6	33.6
1	male	0	1	0	1	0	0	0	0	0	0	39	0	0	35.8	35.9	34.5
1	male	0	1	0	1	0	0	0	0	0	0	38	0	0	39.9	37.8	35.5
1	female	1	1	0	1	0	0	1	1	0	1	39	0	0	38.7	38.7	37.1
1	female	1	1	1	1	0	1	1	1	1	1	38	0	0	37	37.5	37.3
1	female	1	1	0	1	0	0	1	1	0	1	38	0	0	35.4	33.4	33.7
1	female	1	1	0	1	0	0	1	1	0	1	37	0	0	37.8	33.4	32.7
1	male	1	1	0	1	0	0	1	1	0	1	41	0	0	37	35.6	35
1	male	0	1	0	1	0	0	0	0	0	0	37	0	0	39.5	39.4	38.4
1	female	1	1	1	1	0	1	1	1	1	1	39	0	0	#NULL!	41.2	41.2
1	female	1	1	0	1	0	0	1	1	0	1	39	0	0	38.7	37	36.9
1	female	0	1	0	1	0	0	0	0	0	0	41	0	0	37.3	37.4	29.4
1	male	1	1	1	1	0	0	1	1	0	0	38	0	0	38.8	40.7	34.4
1	female	1	1	1	1	0	1	1	1	1	1	40	0	0	#NULL!	37.3	32.1
1	male	1	1	0	1	0	0	1	0	0	0	36	0	0	38.6	39	39.9
1	male	1	1	0	1	0	0	1	0	0	0	39	0	0	39.5	37.5	36.2
1	female	1	1	1	1	0	0	1	1	0	1	39	0	0	#NULL!	32.6	34.2
1	female	1	1	1	1	0	1	1	1	1	1	39	0	0	#NULL!	40.5	35.1
1	male	0	1	0	1	0	0	0	0	0	0	39	0	0	36.4	34.6	36.6
1	male	1	1	1	1	0	1	1	1	1	1	40	0	0	40.3	36.9	34.8
1	male	0	1	0	1	0	0	0	0	0	0	40	0	0	39.2	38.3	34.1
1	female	1	1	0	1	0	0	1	1	0	1	39	0	0	36.7	33.6	38
1	female	1	1	0	1	0	1	1	1	1	1	40	0	0	42	36.2	36.9
1	male	1	1	0	1	0	0	1	0	0	0	40	0	0	41.1	39	38.5
1	female	1	1	1	1	0	0	1	1	0	1	40	0	0	41.1	38.4	36.4
1	female	1	1	0	1	0	0	1	1	0	1	40	0	0	37.9	34.5	29.4
1	male	1	1	0	1	0	0	1	1	0	1	40	0	0	34.3	34	34.6
1	male	1	1	1	1	0	1	1	1	1	1	38	0	0	38.5	35.1	33.1
1	female	0	1	0	1	0	0	0	0	0	0	39	0	0	40	37.7	34.2
1	male	1	1	0	1	0	0	1	1	0	1	39	0	0	39.6	38.6	34.1
1	female	0	1	0	1	0	0	0	0	0	0	39	0	0	#NULL!	30.7	30.7
1	female	1	1	1	1	0	1	1	1	1	1	40	0	0	42.9	38.8	34.2
1	male	1	1	1	1	0	1	1	1	1	1	39	0	0	35.7	36.5	33.6
1	male	1	1	0	1	0	0	1	1	0	1	39	0	0	#NULL!	35.4	35.4
1	female	1	1	0	1	0	0	1	1	0	1	38	0	0	#NULL!	36.4	37.2
1	female	1	1	1	1	0	1	1	1	1	1	40	0	0	36.1	35.4	37.3
1	male	1	1	0	1	0	0	1	1	0	1	38	0	0	37.4	38.1	31.6
1	female	1	1	0	1	0	0	1	0	0	0	40	0	0	41.1	33.7	33.7
1	female	1	1	0	1	0	0	1	0	0	0	40	0	0	#NULL!	37.8	36.3
1	male	1	1	1	1	0	0	1	0	0	0	41	0	0	38.6	35.9	34.4
1	male	1	1	0	1	0	0	1	1	0	1	37	0	0	40.4	40.6	33.4
1	female	1	1	0	1	0	0	1	1	0	1	40	0	0	41	40.6	#NULL!
1	female	1	1	0	1	0	0	1	1	0	1	40	0	0	39.4	36.7	37.2
1	male	0	1	0	1	0	0	0	0	0	0	40	0	0	39.2	36.4	37.2
1	female	1	1	0	1	0	0	0	0	0	0	41	0	0	37.6	36.5	36.4
1	female	1	1	0	1	0	0	1	0	0	0	40	0	0	40.5	36.8	39.4
1	female	0	1	0	1	0	0	0	0	0	0	40	0	0	39.4	39.5	41.6
1	male	1	1	0	1	0	0	1	0	0	0	38	0	0	39.5	40	39
1	male	1	1	0	1	0	0	1	1	0	1	41	0	0	44	38.3	36.4
1	male	0	1	0	1	0	0	0	0	0	0	40	0	0	38.1	#NULL!	40.1
1	female	1	1	1	1	0	1	1	1	1	1	40	0	0	37.7	38.9	36
1	male	1	1	0	1	0	0	1	1	0	1	40	0	0	#NULL!	40.7	39.9
1	male	1	1	1	1	0	0	1	1	0	0	40	0	0	40.9	38.1	35.2
1	male	1	1	1	1	0	0	0	0	0	0	40	0	0	40.2	36	37.2
1	female	1	1	0	1	0	0	0	0	0	0	41	0	0	40.2	36.1	35.8
1	male	1	1	0	1	0	0	1	1	0	1	38	0	0	41.5	40.3	36.5
1	male	1	1	0	1	0	0	0	0	0	0	39	0	0	37	36.3	29.8
1	male	0	1	0	1	0	0	0	0	0	0	39	0	0	39.2	35.3	33.5
1	female	1	1	1	1	0	1	1	1	1	1	36	0	0	#NULL!	35.6	36.6
1	female	0	1	0	1	0	0	0	0	0	0	39	0	0	35.9	32.3	31.2
1	male	1	1	0	1	0	0	1	1	0	1	39	0	0	42	38.7	34.8
1	male	1	1	0	1	0	0	1	1	0	1	40	0	0	37.2	36.6	37.8
1	female	0	1	0	1	0	0	0	0	0	0	40	0	0	38	37.7	36.7
1	male	0	1	0	1	0	0	0	0	0	0	40	0	0	39.4	41.4	37.1
1	male	1	1	0	1	0	0	1	1	0	1	40	0	0	37.7	36.9	35.2
1	male	1	1	0	1	0	0	1	0	0	0	38	0	0	38.9	36.3	36
1	female	1	1	1	1	0	0	1	1	0	1	39	0	0	38.3	36.3	36.6
1	male	1	1	0	1	0	0	1	1	0	0	40	0	0	35.9	31.5	32.4
1	female	1	1	0	1	0	0	0	0	0	0	40	0	0	39.7	38.9	38.2
1	male	1	1	0	1	0	0	0	0	0	0	38	0	0	36	35.2	35.8
1	male	1	1	0	1	0	0	1	1	0	1	37	0	0	41.7	36.7	35.3
1	female	0	1	1	1	0	0	0	0	0	0	29	0	0	#NULL!	36.5	36.5
1	male	1	1	1	1	0	0	1	0	0	0	38	0	0	38.5	38.5	36.6
1	male	0	1	0	1	0	0	0	0	0	0	39	0	0	38.9	35.9	36.3
1	female	1	1	0	1	0	0	1	1	0	0	39	0	0	37.8	37.5	33.6
1	female	1	1	0	1	0	0	1	1	0	1	39	0	0	38.3	37.2	38.1
1	male	0	1	1	1	0	0	0	0	0	0	36	0	0	41.6	36.8	30.2
1	female	1	1	1	1	0	1	1	1	1	1	37	0	0	34.9	36.9	37.5
1	female	0	1	0	1	0	0	0	0	0	0	41	0	0	35.9	36.1	35.6
1	male	0	1	0	1	0	0	0	0	0	0	39	0	0	34.8	32.9	36.1
1	female	1	1	1	1	0	1	1	1	0	1	39	0	0	37	37.4	31.9
1	female	1	1	0	1	0	0	0	0	0	0	41	0	0	40.7	37.1	39.3
1	male	1	1	1	1	0	1	1	1	1	1	40	0	0	38.9	38.9	32.9
1	male	0	1	0	1	0	0	0	0	0	0	40	0	0	39.7	37.1	36.7
1	female	1	1	1	1	0	1	1	1	1	1	38	0	0	34.5	33.3	28.5
1	male	1	1	1	1	0	0	1	1	0	1	39	0	0	40.8	38	28.8
1	female	0	1	0	1	0	0	1	0	0	0	39	0	0	#NULL!	39.7	#NULL!
1	male	1	1	1	1	0	1	1	1	1	1	40	0	0	#NULL!	37.5	32.3
1	male	0	1	0	1	0	0	0	0	0	0	38	0	0	32.7	39	31.4
1	female	0	1	0	0	0	0	0	0	0	0	40	0	0	42.2	38.8	34.1
1	female	1	1	0	1	0	0	1	0	0	0	39	0	0	36.9	36.8	36.5
1	female	1	1	1	1	0	1	1	1	1	1	39	0	0	33	35.1	31.6
1	female	1	1	1	1	0	1	1	1	1	1	40	0	0	40.3	37	35.3
1	male	1	1	1	1	0	0	0	0	0	0	40	0	0	39.4	37.1	34.5
1	male	1	1	0	1	0	0	1	1	0	1	37	0	0	39.6	36.7	33.9
1	male	1	1	1	1	0	0	1	1	0	1	40	0	0	34.7	32.1	30.7
1	female	1	1	0	1	0	0	1	1	0	0	41	0	0	38	38.3	39.3
1	male	1	1	0	1	0	0	1	1	0	1	40	0	0	40	36.4	38.1
1	female	0	1	0	1	0	0	0	0	0	0	39	0	0	#NULL!	36.6	34.9
1	female	1	1	1	1	0	0	1	0	0	0	41	0	0	37.8	35.8	34.6
1	female	1	1	0	1	0	0	1	0	0	0	39	0	0	34.7	34.8	35.3
1	female	0	1	0	1	0	0	0	0	0	0	39	0	0	39.8	37.3	36.1
1	female	1	1	1	1	0	1	1	1	1	1	41	0	0	37.2	37.9	38.6
1	female	1	1	0	1	0	0	1	1	0	1	38	0	0	36.8	36.6	35.2
1	female	0	1	1	1	0	0	0	0	0	0	39	0	0	39.5	38	32
1	male	1	1	0	1	0	0	1	1	0	1	39	0	0	42	42	37.9
1	male	1	1	1	1	0	1	1	1	1	1	40	0	0	#NULL!	35.9	35.9
1	male	1	1	1	1	0	0	1	1	0	1	38	0	0	38.7	37.4	36.1
1	male	0	1	0	1	0	0	0	0	0	0	39	0	0	36.2	36.1	35.1
1	female	1	1	0	1	0	0	1	1	0	1	39	0	0	#NULL!	38.2	38.1
1	female	0	1	0	1	0	0	0	0	0	0	39	0	0	#NULL!	32.3	31.6
1	male	1	1	0	1	0	1	1	1	1	1	39	0	0	#NULL!	36.4	36.4
1	male	0	1	0	1	0	0	0	0	0	0	41	0	0	38.5	37.2	34.1
1	male	1	1	0	1	0	0	1	1	0	1	38	0	0	37.3	35	35.5
1	male	1	1	0	1	0	0	1	1	0	1	40	0	0	#NULL!	33.9	33.9
1	female	1	1	0	1	0	0	1	1	0	1	39	0	0	42.7	#NULL!	39.6
1	female	0	1	0	1	0	0	0	0	0	0	39	0	0	#NULL!	36	36.9
1	female	1	1	0	1	0	0	1	1	0	1	40	0	0	38.7	36.4	37.6
1	male	1	1	1	1	0	0	0	0	0	0	40	0	0	40.5	39.5	36.7
1	male	1	1	0	1	0	0	1	1	0	0	40	0	0	37.3	35.3	31.7
1	female	1	1	0	1	0	0	1	0	0	0	39	0	0	39.6	35.7	34.3
1	female	1	1	1	1	0	1	1	1	1	1	39	0	0	41.6	39.8	36.2
1	male	1	1	0	1	0	0	1	0	0	0	39	0	0	38.9	37.9	31.9
1	male	1	1	1	1	0	0	1	1	0	1	38	0	0	35.1	36.5	35.2
1	female	0	1	0	1	0	0	0	0	0	0	39	0	0	36.5	34.4	31
1	female	1	1	0	1	0	0	1	1	0	1	38	0	0	35.4	33.5	31.9
1	female	0	1	0	1	0	0	0	0	0	0	40	0	0	40.3	38.6	30
1	male	0	1	0	1	0	0	0	0	0	0	40	0	0	39.7	38.3	37.2
1	male	1	1	0	1	0	0	1	1	0	0	40	0	0	#NULL!	35.5	31.4
1	male	1	1	1	1	0	0	0	0	0	0	38	0	0	37.5	34.5	35.4
1	male	1	1	1	1	0	1	1	1	1	1	38	0	0	37.8	36	34.2
1	male	1	1	1	1	0	1	1	1	1	1	40	0	0	#NULL!	41.9	33.5
1	female	1	1	0	1	0	0	0	0	0	0	38	0	0	35.9	33.9	31.9
1	female	1	1	0	1	0	0	1	0	0	0	39	0	0	40.8	36.4	37.2
1	female	1	1	0	1	0	0	1	1	0	0	38	0	0	36.7	34.4	34.3
1	female	0	1	1	1	0	0	0	0	0	0	41	0	0	#NULL!	37.3	34.7
1	female	1	1	0	1	0	0	1	1	0	1	39	0	0	42	42.5	41.3
1	male	1	1	1	1	0	1	1	1	1	1	39	0	0	39.2	38.5	31.2
1	female	1	1	1	1	0	0	1	1	0	1	39	0	0	#NULL!	34	34
1	male	1	1	0	1	0	0	1	1	0	1	39	0	0	41.5	36.9	33.7
1	male	1	1	1	1	0	1	1	1	1	1	39	0	0	33.7	34	28.3
1	male	1	1	0	1	0	0	1	1	0	1	40	0	0	#NULL!	29.5	39.1
1	male	1	1	1	1	0	1	1	1	1	1	37	0	0	38.6	38.2	33.7
1	male	1	1	0	1	0	0	1	1	0	1	40	0	0	38.7	39.1	36.5
1	female	1	1	0	1	0	0	1	1	0	1	40	0	0	42.7	38.5	37.5
1	male	1	1	1	1	0	1	1	1	1	1	37	0	0	#NULL!	36.5	34.1
1	male	1	1	0	1	0	0	1	1	0	0	38	0	0	41.3	37.5	36.4
1	female	1	1	1	1	0	1	1	1	1	1	38	0	0	38	34.8	39.1
1	female	1	1	1	1	0	1	1	1	1	1	40	0	0	38.7	#NULL!	37.5
1	female	1	1	1	1	0	1	1	1	1	1	40	0	0	38.4	34.2	29.9
1	male	1	1	1	1	0	0	1	1	0	1	40	0	0	38.4	34.6	39
1	male	1	1	0	1	0	0	1	0	0	0	40	0	0	35.7	34.8	38.7
1	male	1	1	0	1	0	0	1	1	0	1	37	0	0	39.7	37.8	35.7
1	male	0	1	0	1	0	0	0	0	0	0	41	0	0	42	38.4	34.5
1	male	1	1	0	1	0	0	1	1	0	1	38	0	0	37.4	36.9	35.1
1	male	1	1	0	1	0	0	1	1	0	1	39	0	0	36.5	37.6	38.4
1	female	1	1	0	1	0	0	1	1	0	1	39	0	0	40.9	37.2	37.1
1	male	1	1	0	1	0	0	1	1	0	1	38	0	0	38.4	#NULL!	36.1
1	female	1	1	0	1	0	0	1	0	0	0	39	0	0	38	36.5	35.9
1	female	1	1	1	1	0	0	1	1	0	1	38	0	0	#NULL!	37.7	39.3
1	male	1	1	1	1	0	1	1	1	1	1	40	0	0	#NULL!	37.5	35.2
1	male	1	1	0	1	0	0	1	0	0	0	39	0	0	40.1	37.7	36
1	female	1	1	1	1	0	1	1	1	1	1	39	0	1	38.1	36.9	34.6
1	male	1	1	1	1	0	1	1	1	1	1	38	0	0	40.9	42.7	39
1	female	1	1	0	1	0	0	0	0	0	0	40	0	0	37.3	37.8	31.5
1	male	1	1	0	1	0	0	1	1	0	1	39	0	0	#NULL!	38.5	37.3
1	female	0	1	0	1	0	0	0	0	0	0	37	0	0	38.6	38	36.3
1	female	1	1	0	1	0	0	1	1	0	1	40	0	0	#NULL!	29.1	35.3
1	female	1	1	0	1	0	0	1	1	0	1	40	0	0	38.7	36.9	40.7
1	female	0	1	0	1	0	0	0	0	0	0	38	0	0	37.9	36.9	40.4
1	male	1	1	0	1	0	0	1	1	0	1	41	0	0	40.2	37	35.6
1	male	1	1	0	1	0	1	1	1	1	1	41	0	0	#NULL!	#NULL!	39.6
1	male	1	1	0	1	0	0	1	1	0	0	40	0	0	35.9	34.7	36.6
1	female	1	1	0	1	0	0	0	0	0	0	39	0	0	37.3	36.4	35.5
1	female	0	1	1	1	0	0	0	0	0	0	40	0	0	#NULL!	36.6	36.6
1	female	1	1	0	1	0	0	1	1	0	1	40	0	0	39.3	38.7	33.4
1	male	1	1	0	1	0	0	1	1	0	1	39	0	0	39.3	38.5	33.7
1	male	1	1	0	1	0	0	1	1	0	1	35	0	0	37.3	36	38.3
1	female	1	1	1	1	0	1	1	1	1	1	39	0	0	#NULL!	43.8	37.7
1	female	0	1	0	1	0	0	0	0	0	0	39	0	0	40	37.8	32.1
1	male	1	1	1	1	0	1	1	1	1	1	39	0	0	#NULL!	#NULL!	34.2
1	male	1	1	0	1	0	0	0	0	0	0	41	0	0	38.7	34	38.2
1	female	1	1	0	1	0	0	0	0	0	0	41	0	0	#NULL!	36.9	37.4
1	female	1	1	1	0	0	0	1	1	0	1	40	0	0	38	37.6	31.4
1	male	1	1	1	1	0	1	1	1	1	1	31	0	0	37.4	30.4	30.4
1	female	1	1	0	1	0	0	1	0	0	0	40	0	0	38.8	36.6	37
1	female	1	1	0	1	0	0	1	0	0	0	40	0	0	36.5	40	36.7
1	female	1	1	0	1	0	0	1	0	0	0	40	0	0	38.9	38.3	37.8
1	male	1	1	0	1	0	0	1	1	0	1	41	0	0	37.4	40.3	31.1
1	female	1	1	1	1	0	1	1	1	1	1	39	0	0	41	35.9	38
1	female	1	1	0	1	0	0	1	0	0	0	39	0	0	39.1	36.2	37
1	female	1	1	0	1	0	0	1	1	0	1	39	0	0	40	37	38.2
1	female	1	1	0	1	0	0	1	1	0	1	39	0	0	39.8	39.4	34.3
1	male	1	1	1	1	0	1	1	1	1	1	38	0	0	37.4	33.4	31.4
1	female	1	1	0	1	0	0	1	1	0	1	38	0	0	39.4	38.3	36
1	female	0	1	0	1	0	0	0	0	0	0	41	0	0	#NULL!	39.9	37.8
1	male	1	1	0	1	0	0	1	1	0	1	40	0	0	36.2	34	36.4
1	male	0	1	0	1	0	0	0	0	0	0	37	0	0	#NULL!	32.1	30.8
1	male	0	1	0	1	0	0	0	0	0	0	39	0	0	37.2	35.6	35.8
1	male	1	1	0	1	0	0	1	1	0	1	38	0	0	#NULL!	33.9	39.6
1	male	1	1	0	1	0	0	1	1	0	1	39	0	0	37.4	34.4	35.2
1	female	1	1	0	1	0	0	1	1	0	0	41	0	0	39.5	38.2	36.1
1	male	0	1	0	1	0	0	0	0	0	0	42	0	0	39.2	#NULL!	34.3
1	female	1	1	0	1	0	0	1	1	0	1	40	0	0	41	38.4	37.3
1	female	1	1	1	1	0	1	1	1	1	1	41	0	0	38	36.7	37
1	female	0	1	0	1	0	0	0	0	0	0	37	0	0	#NULL!	36.1	31.4
1	male	1	1	0	1	0	0	1	1	0	1	41	0	0	43.7	39.4	41.3
1	male	0	1	0	1	0	0	1	0	0	0	39	0	0	38.6	38.2	39
1	female	1	1	0	1	0	0	1	1	0	0	39	0	0	39.4	38.7	37.8
1	male	0	1	0	1	0	0	1	0	0	0	39	0	0	#NULL!	#NULL!	31.8
1	male	1	1	0	1	0	0	1	1	0	1	41	0	0	#NULL!	#NULL!	33.1
1	female	1	1	0	1	0	0	1	1	0	1	40	0	0	40.5	41.6	37.5
1	female	1	1	0	1	0	0	1	1	0	1	40	0	0	#NULL!	37.3	34.2
1	female	1	1	1	1	0	1	1	1	1	1	34	0	0	#NULL!	39.6	39.6
1	male	1	1	0	1	0	0	1	1	0	1	39	0	0	39.6	40.9	38.1
1	male	1	1	0	1	0	0	1	1	0	1	38	0	0	37.1	38.8	32.8
1	male	0	1	0	0	0	0	0	0	0	0	39	0	0	39.7	38	32.5
1	female	0	1	0	1	0	0	0	0	0	0	39	0	0	42.6	38.2	38.5
1	male	1	1	1	1	0	1	1	1	1	1	39	0	0	38.5	36	29
1	female	1	1	1	1	0	1	1	1	1	1	39	0	0	#NULL!	35.5	33.5
1	male	1	1	0	1	0	0	1	1	0	1	38	0	0	37.4	38.5	37.7
1	male	1	1	0	1	0	0	1	0	0	0	40	0	0	39.3	38.1	31.6
1	male	1	1	0	1	0	0	1	1	0	1	39	0	0	38.8	37.5	36.6
1	male	1	1	0	1	0	0	1	1	0	1	40	0	0	36.2	37.3	36.9
1	male	1	1	0	1	0	0	1	0	0	0	41	0	0	38.2	37.2	31.1
1	female	1	1	0	1	0	0	0	0	0	0	38	0	0	42.6	42.6	32.9
1	male	1	1	0	1	0	0	1	1	0	1	39	0	0	41.2	38.4	32.9
1	male	1	1	0	1	0	0	1	0	0	0	40	0	0	39.2	37.4	38.7
1	male	1	1	1	1	0	0	1	1	0	1	39	0	0	40	39.5	30.6
1	female	1	1	1	1	0	0	1	1	0	0	39	0	0	36.3	34.2	36.9
1	male	1	1	0	1	0	0	1	1	0	1	40	0	0	40.9	39.6	38.4
1	female	1	1	0	1	0	0	1	1	0	1	41	0	0	43.5	39.8	34.3
1	male	1	1	0	1	0	0	1	1	0	1	40	0	0	37.5	36.8	34.1
1	male	1	1	1	1	0	0	1	1	0	1	39	0	0	39.5	38.2	33.3
1	male	1	1	0	1	0	0	1	0	0	0	40	0	0	40.6	39.1	39.2
1	female	1	1	0	1	0	0	1	1	0	1	39	0	0	#NULL!	33.3	33.5
1	male	1	1	0	1	0	0	1	1	0	1	38	0	0	43.1	41.2	39.2
1	male	0	1	0	1	0	0	0	0	0	0	39	0	0	#NULL!	35.3	36.4
1	female	1	1	0	1	0	0	1	1	0	1	40	0	0	#NULL!	35.5	31.8
1	male	1	1	1	1	0	0	0	0	0	0	40	0	0	38.8	37.4	33.8
1	male	1	1	0	1	0	0	1	1	0	1	39	0	0	34.9	34.9	34.2
1	female	1	1	0	1	0	0	1	1	0	1	39	0	0	38.9	36.5	38.3
1	female	1	1	1	1	0	1	1	1	1	1	39	0	0	#NULL!	39.6	39.6
1	male	1	1	1	1	0	0	1	1	0	1	39	0	0	38.5	36.1	34.1
1	female	0	1	0	1	0	0	0	0	0	0	39	0	0	41.6	38.1	37
1	female	1	1	0	1	0	0	1	1	0	1	39	0	0	37.7	37.3	34.2
1	male	1	1	0	1	0	1	1	1	1	1	38	0	0	#NULL!	#NULL!	34.4
1	male	1	1	0	1	0	0	1	1	0	0	39	0	0	38	37	35.8
1	female	1	1	0	1	0	0	1	1	0	1	40	0	0	#NULL!	34.7	35.3
1	female	0	1	0	1	0	0	0	0	0	0	41	0	0	33.3	34.8	37.7
1	male	1	1	1	1	0	0	0	0	0	0	41	0	0	38.3	#NULL!	35.2
1	male	1	1	1	1	0	0	1	0	0	0	41	0	0	40.7	39.1	37.2
1	female	0	1	0	1	0	0	0	0	0	0	39	0	0	#NULL!	36.1	35.9
1	male	1	1	0	1	0	0	1	1	0	1	39	0	0	37.3	37.2	34.6
1	female	1	1	1	1	0	0	1	1	0	0	40	0	0	41.3	38.9	31
1	male	1	1	0	1	0	0	1	1	0	1	38	0	0	40.3	38.3	32.7
1	male	0	1	0	1	0	0	0	0	0	0	39	0	0	#NULL!	39.1	40.5
1	male	1	1	0	1	0	0	1	1	0	1	40	0	0	40.7	39	36.9
1	male	1	1	0	1	0	0	1	1	0	1	40	0	0	38.8	37.3	35
1	female	0	1	0	1	0	0	0	0	0	0	39	0	0	38.2	39.8	35.6
1	female	1	1	0	1	0	0	1	1	0	1	39	0	0	42.6	38.9	37.7
1	female	1	1	0	1	0	0	1	1	0	1	40	0	0	41.1	40.3	37.7
1	male	1	1	0	1	0	0	0	0	0	0	39	0	0	35.5	31.3	33.8
1	female	0	1	0	1	0	0	0	0	0	0	40	0	0	37.1	35.4	29.2
1	female	1	1	0	1	0	0	1	1	0	1	41	0	0	35.5	34.8	34.5
1	female	0	1	0	1	0	0	0	0	0	0	40	0	0	36.3	36.4	30.8
1	female	1	1	1	1	0	1	1	1	1	1	39	0	0	#NULL!	35.7	32.4
1	male	1	1	1	1	0	1	1	1	1	1	39	0	0	40.3	39.8	36.7
1	female	1	1	0	1	0	0	1	1	0	1	39	0	0	#NULL!	36.5	30
1	female	1	1	0	1	0	0	1	1	0	1	39	0	0	36.8	40.2	37.7
1	male	1	1	1	1	0	1	1	1	1	1	38	0	0	38.3	38.6	34.8
1	female	1	1	1	1	0	1	1	1	1	1	38	0	0	41.2	38.7	31.2
1	male	1	1	0	1	0	0	1	1	0	0	39	0	0	38.8	36.7	37.2
1	male	1	1	0	1	0	0	1	1	0	1	38	0	0	44.1	40.9	40.8
1	male	0	1	0	1	0	0	0	0	0	0	39	0	0	37.1	35.7	35.3
1	female	1	1	0	1	0	0	0	0	0	0	39	0	0	41.5	39.3	37.5
1	male	0	1	0	1	0	0	0	0	0	0	38	0	0	39.3	38.5	34.8
1	male	1	1	0	1	0	0	1	1	0	1	38	0	0	36.4	35.2	36.3
1	female	1	1	0	1	0	0	0	0	0	0	40	0	0	40.2	36.4	34.2
1	female	1	1	0	1	0	0	1	1	0	0	41	0	0	38.5	38.4	38.8
1	male	1	1	0	1	0	0	1	1	0	1	39	0	0	39.1	35.1	35.9
1	male	1	1	0	1	0	0	1	0	0	0	39	0	0	40.6	40.6	40.6
1	female	1	1	0	1	0	0	1	1	0	0	40	0	0	38.8	36.8	36.8
1	female	1	1	0	1	0	0	1	1	0	1	40	0	0	41.1	44.2	29.7
1	male	1	1	1	1	0	0	1	0	0	0	36	0	0	35.7	37	37.1
1	male	1	1	0	1	0	0	1	1	0	1	40	0	0	#NULL!	39.4	36
1	female	1	1	0	1	0	0	1	1	0	0	37	0	0	40.2	40.4	37.7
1	female	1	1	1	1	0	1	1	1	1	1	40	0	0	39.7	37.6	37.5
1	female	1	1	0	1	0	0	1	1	0	1	40	0	0	#NULL!	38	40.1
1	female	1	1	0	1	0	0	1	1	0	0	38	0	0	38.5	35.7	38
1	female	1	1	0	1	0	0	1	1	0	1	39	0	0	40.7	40.8	35.4
1	female	1	1	0	1	0	0	1	1	0	1	39	0	0	34.9	36	29.1
1	male	1	1	0	1	0	1	1	1	0	1	39	0	0	39.6	37.5	38.7
1	female	1	1	0	1	0	0	1	1	0	0	39	0	0	#NULL!	35.1	34.2
1	male	1	1	0	1	0	0	1	1	0	1	37	0	0	39.9	39	34.7
1	female	0	1	0	1	0	0	0	0	0	0	40	0	0	41.8	38.9	38.4
1	male	1	1	1	1	0	1	1	1	1	1	39	0	0	37.8	32.7	37.9
1	female	0	1	0	1	0	0	0	0	0	0	39	0	0	#NULL!	#NULL!	37.9
1	male	1	1	0	1	0	0	1	1	0	1	38	0	0	36.7	35.5	33.2
1	male	1	1	0	1	0	0	1	0	0	0	39	0	0	35.4	37.5	34.5
1	female	1	1	0	1	0	0	1	1	0	1	39	0	0	41.7	39.9	36.2
1	male	1	1	0	1	0	0	1	1	0	1	39	0	0	39.6	41	40.9
1	male	1	1	1	1	0	1	1	1	1	1	38	0	0	36.6	40.3	38.3
1	female	1	1	0	1	0	0	0	0	0	0	41	0	0	37.5	36.1	34.5
1	female	1	1	0	1	0	0	1	1	0	1	41	0	0	39.9	36.9	35.5
1	female	1	1	0	1	0	0	1	1	0	0	39	0	0	40.5	39.5	38.1
1	male	1	1	1	1	0	1	1	1	0	1	39	0	0	39.8	40.6	39.6
1	male	1	1	0	1	0	0	1	1	0	0	40	0	0	39.7	37.3	34.6
1	male	1	1	0	1	0	1	1	1	1	1	37	0	0	44	39	38.9
1	female	0	1	0	1	0	0	0	0	0	0	39	0	0	40.2	37.7	34.9
1	female	1	1	1	1	0	0	1	0	0	0	40	0	0	#NULL!	34.8	27.5
1	male	1	1	0	1	0	0	1	0	0	0	40	0	0	39.3	36.4	35.3
1	male	1	1	0	1	0	0	1	1	0	1	40	0	0	38.6	36	34.5
1	male	1	1	1	1	0	1	1	1	1	1	39	0	0	34.8	34.5	26.9
1	female	1	1	0	1	0	0	1	0	0	0	38	0	0	37.8	35.8	32.1
1	female	1	1	0	1	0	0	1	0	0	0	40	0	0	38.6	38.2	29.4
1	female	1	1	0	1	0	0	0	0	0	0	39	0	0	#NULL!	38.8	37
1	female	0	1	1	1	0	0	0	0	0	0	40	0	0	38.6	38	34.8
1	male	1	1	1	1	0	1	1	1	1	1	39	0	0	36.1	34.2	36.8
1	male	1	1	0	1	0	0	1	1	0	1	37	0	0	#NULL!	35.2	34.2
1	male	1	1	0	1	0	0	1	1	0	1	39	0	0	37.9	37.3	36.3
1	female	1	1	1	1	0	1	1	1	1	1	39	0	0	36	35.7	35.9
1	female	1	1	0	1	0	0	1	1	0	1	39	0	0	37.1	35.2	34.4
1	female	1	1	1	1	0	1	1	1	1	1	39	0	0	37.5	34.9	37.6
1	male	1	1	1	1	0	0	1	1	0	1	38	0	0	#NULL!	42	26.7
1	female	1	1	1	1	0	1	1	1	1	1	40	0	0	35.1	34.1	35
1	female	1	1	0	1	0	0	1	1	0	1	39	0	0	#NULL!	39.5	36.3
1	male	1	1	0	1	0	0	1	0	0	0	38	0	0	37.7	38.6	31.7
1	female	0	1	0	1	0	0	0	0	0	0	39	0	0	#NULL!	35.9	35.9
1	male	1	1	1	1	0	1	1	1	1	1	36	0	0	#NULL!	33.6	33.8
1	male	1	1	1	1	0	0	1	1	0	1	40	0	0	#NULL!	36.2	36.2
1	male	1	1	0	1	0	0	1	0	0	0	39	0	0	38.8	37.7	35
1	male	1	1	0	1	0	0	1	1	0	1	38	0	0	39.3	37	34
1	male	1	1	1	1	0	1	1	1	0	1	40	0	0	36.4	39.4	29.1
1	male	1	1	0	1	0	0	1	1	0	0	39	0	0	39.3	#NULL!	33.8
1	male	1	1	1	1	0	1	1	1	1	1	38	0	0	38	35.1	34.6
1	female	1	1	1	1	0	1	1	1	1	1	41	0	1	36.3	36.2	38.4
1	male	0	1	1	1	0	0	0	0	0	0	40	0	0	#NULL!	38	35.6
1	female	1	1	1	1	0	1	1	1	1	1	38	0	0	39.1	37.4	34
1	female	1	1	0	1	0	0	1	1	0	1	39	0	0	36.4	34.5	36.1
1	male	1	1	0	1	0	0	1	1	0	0	38	0	0	36.9	34.6	34.9
1	female	0	1	0	1	0	0	0	0	0	0	40	0	0	39.6	40.2	34.9
1	male	1	1	1	1	0	1	1	1	1	1	39	0	0	37.9	37.4	37.6
1	male	1	1	1	1	0	1	1	1	1	1	37	0	0	37	#NULL!	35.2
1	female	1	1	0	1	0	0	1	1	0	0	39	0	0	31.1	36.6	29.5
1	male	1	1	0	1	0	0	1	1	0	0	40	0	0	40.5	39.2	35.8
1	male	1	1	0	1	0	0	1	0	0	0	41	0	0	38.8	36.9	35.4
1	female	1	1	0	1	0	0	0	0	0	0	34	0	0	39.7	38.4	36.7
1	male	1	1	0	1	0	0	1	1	0	1	41	0	0	#NULL!	38.9	36.7
1		1	1	0	1	0	1	1	1	1	1	39	0	0	37.2	33.2	28.6
1	female	1	1	0	1	0	0	1	1	0	1	39	0	0	37.1	36.3	34.7
1	female	1	1	0	1	0	0	1	1	0	1	40	0	0	44	37.6	32
1	male	1	1	0	1	0	0	1	1	0	1	39	0	0	40.3	38.8	36.4
1	female	0	1	0	1	0	0	0	0	0	0	39	0	0	37.6	37.1	41
1	male	1	1	1	1	0	1	1	1	1	1	37	0	0	#NULL!	#NULL!	33.9
1	male	1	1	1	1	0	0	1	1	0	0	40	0	0	40.2	36.2	35.1
1	male	1	1	0	1	0	0	1	1	0	1	38	0	0	38.8	36.5	30.9
1	female	1	1	0	1	0	0	1	0	0	0	40	0	0	42.1	43.9	40.7
1	female	1	1	1	1	0	1	1	1	1	1	38	0	0	38.3	37.2	32.3
1	male	1	1	0	1	0	0	1	0	0	0	40	0	0	36.8	33.8	33.6
1	female	1	1	0	1	0	0	1	1	0	1	38	0	0	38.7	36.4	34.9
1	female	1	1	0	1	0	0	1	0	0	0	39	0	0	39.5	36.1	36.5
1	male	1	1	0	1	0	0	1	1	0	1	38	0	0	38	36.8	36.8
1	male	1	1	0	1	0	0	1	1	0	1	40	0	0	40.5	37.9	37
1	male	1	1	0	1	0	0	1	1	0	1	40	0	0	#NULL!	36.1	36.1
1	female	1	1	0	1	0	0	1	1	0	1	39	0	0	36.6	36.2	33.6
1	male	1	1	1	1	0	0	0	0	0	0	38	0	0	40.4	34.5	35.9
1	female	1	1	1	1	0	1	1	1	1	1	40	0	0	38.5	38.1	35.7
1	female	1	1	1	1	0	1	1	1	1	1	41	0	0	#NULL!	36.2	39.3
1	male	1	1	1	1	0	0	1	1	0	1	36	0	0	42	35.9	31.8
1	female	1	1	1	1	0	0	1	1	0	0	39	0	0	38.9	35.1	37.8
1	male	1	1	0	1	0	0	1	0	0	0	40	0	0	38.6	35.7	32
1	female	1	1	0	1	0	0	1	1	0	1	40	0	0	35.8	35.8	34.4
1	female	1	1	1	1	0	1	1	1	1	1	40	0	1	41	35.4	34.3
1	male	1	1	1	1	0	0	0	0	0	0	39	0	0	42.9	38.5	38.5
1	male	1	1	0	1	0	0	1	1	0	1	39	0	0	38.2	36.4	37
1	male	1	1	1	1	0	1	1	1	1	1	39	0	0	39.7	36.6	33.3
1	male	1	1	1	1	0	0	1	1	0	1	39	0	0	36.9	39.4	37.9
1	female	1	1	0	1	0	0	1	1	0	1	39	0	0	36.9	35.2	35.3
1	female	1	1	0	1	0	0	1	1	0	1	40	0	0	40.1	34.4	36.8
1	male	1	1	0	1	0	0	1	1	0	1	39	0	0	38.2	34.5	32.3
1	female	1	1	0	1	0	0	1	0	0	0	34	0	0	41.1	38.5	34
1	female	1	1	1	1	0	1	1	1	1	1	38	0	0	39.3	#NULL!	33.3
1	male	0	1	0	1	0	0	0	0	0	0	40	0	0	36.3	31.6	35.9
1	male	1	1	0	1	0	0	1	1	0	1	39	0	0	#NULL!	39.4	39.4
1	male	1	1	1	1	0	1	1	1	1	1	38	0	1	36.9	32.4	26.3
1	female	1	1	0	1	0	0	1	1	0	1	37	0	0	39.6	37.4	30.9
1	female	1	1	0	1	0	0	0	0	0	0	40	0	0	36.6	34.7	32.3
1	male	1	1	1	1	0	1	1	1	0	1	37	0	0	34.5	33.8	33.5
1	male	1	1	1	1	0	1	1	1	1	1	39	0	0	36.9	36.9	38.7
1	male	1	1	0	1	0	0	1	0	0	0	41	0	0	40	39.6	36.3
1	male	0	1	0	1	0	0	0	0	0	0	40	0	0	38.4	38	40.7
1	female	1	1	1	1	0	1	1	1	1	1	38	0	0	39.9	36	39.9
1	female	1	1	0	1	0	0	1	1	0	1	41	0	0	39.1	39.8	#NULL!
1	male	1	1	0	1	0	0	1	0	0	0	38	0	0	39.3	#NULL!	36.1
1	male	0	1	0	1	0	0	0	0	0	0	39	0	0	37.5	#NULL!	33.7
1	male	1	1	0	1	0	1	1	1	1	1	34	0	0	40.1	31.1	28.1
1	male	0	1	0	1	0	0	0	0	0	0	39	0	0	35.2	36.7	33.6
1	male	1	1	1	1	0	1	1	1	1	1	41	0	0	39.2	36.5	37
1	male	0	1	0	1	0	0	0	0	0	0	37	0	0	38.5	36.5	35.8
1	female	1	1	0	1	0	0	1	1	0	0	39	0	0	#NULL!	37.9	39.9
1	male	0	1	0	1	0	0	0	0	0	0	40	0	0	36.6	35.7	35.7
1	female	1	1	0	1	0	0	1	0	0	0	38	0	0	37.6	39.4	31.3
1	male	1	1	0	1	0	0	1	1	0	1	40	0	0	42.3	38.5	37.2
1	male	1	1	0	1	0	0	1	1	0	1	39	0	0	37	34.5	27.3
1	female	1	1	0	1	0	0	1	1	0	0	40	0	0	#NULL!	49.5	33.8
1	female	1	1	0	1	0	0	1	1	0	1	41	0	0	40.7	39.4	36.7
1	female	1	1	0	1	0	0	1	1	0	1	39	0	0	#NULL!	38	32.9
1	male	1	1	0	1	0	0	0	0	0	0	38	0	0	38	34.8	39
1	female	1	1	1	1	0	0	1	1	0	1	38	0	0	38.3	35.8	35.4
1	male	0	1	0	1	0	0	0	0	0	0	40	0	0	40.5	36.6	39.6
1	male	1	1	0	0	0	0	1	1	0	1	38	0	0	36.4	36.9	28.5
1	male	1	1	1	1	0	0	1	1	0	0	40	0	0	39	36.9	36.5
1	female	1	1	0	1	0	0	1	0	0	0	29	0	0	38.4	35.8	31
1	female	1	1	1	1	0	1	1	1	1	1	41	0	0	37.2	36	35.5
1	female	1	1	0	1	0	0	1	0	0	0	40	0	0	#NULL!	38.1	36.7
1	female	1	1	0	1	0	0	1	1	0	1	39	0	0	38.7	35.8	34.1
1	female	1	1	0	1	0	0	1	0	0	0	39	0	0	40.1	38.5	35.9
1	male	1	1	1	1	0	0	1	1	0	1	40	0	0	37.3	34.7	35.1
1	female	1	1	0	1	0	0	0	0	0	0	39	0	0	41.1	38.6	35.9
1	male	1	1	0	1	0	0	1	0	0	0	39	0	0	39.6	39.9	38.5
1	male	1	1	1	1	0	0	1	1	0	0	39	0	0	37.2	33.8	31.8
1	female	0	1	0	1	0	0	1	0	0	0	39	0	0	35.6	36.8	37.6
1	female	0	1	0	1	0	0	0	0	0	0	39	0	0	43.5	41.5	35.3
1	female	1	1	1	1	0	1	1	1	1	1	40	0	0	#NULL!	40	35.8
1	male	0	1	0	1	0	0	0	0	0	0	40	0	0	#NULL!	#NULL!	32
1	male	1	1	0	1	0	0	1	1	0	1	39	0	0	35.8	33.7	35.3
1	male	0	1	0	1	0	0	0	0	0	0	41	0	0	41.4	38.8	37.4
1	male	1	1	1	1	0	1	1	1	0	1	39	0	0	41.1	39.5	39.7
1	female	0	1	0	1	0	0	0	0	0	0	38	0	0	42	38.1	34.7
1	male	1	1	0	1	0	0	1	1	0	1	38	0	0	41.1	39.1	36.8
1	male	1	1	0	1	0	0	0	0	0	0	40	0	0	37.6	36.8	35.7
1	male	1	1	0	1	0	0	1	1	0	1	40	0	0	38.7	37.8	38.8
1	male	1	1	0	1	0	0	1	0	0	0	40	0	0	39.1	36.3	36
1	male	1	1	0	1	0	0	1	0	0	0	39	0	0	39.3	39.8	35.9
1	male	1	1	0	1	0	0	1	1	0	1	40	0	0	39.8	36.3	33
1	female	1	1	0	1	0	0	1	1	0	1	39	0	0	35.9	37	34.7
1	female	1	1	0	1	0	0	1	0	0	0	40	0	0	40.1	39.8	36.4
1	female	1	1	0	1	0	0	1	1	0	1	39	0	0	34.4	35.8	36
1	male	1	1	0	1	0	0	1	1	0	1	40	0	0	41.2	40.5	39.1
1	female	1	1	0	1	0	0	1	1	0	1	38	0	0	41	38.4	#NULL!
1	female	1	1	1	1	0	0	1	1	0	1	40	0	0	41.5	36.8	35.2
1	female	1	1	0	1	0	0	1	1	0	1	39	0	0	37.8	33.3	#NULL!
1	female	1	1	1	1	0	0	1	1	0	1	36	0	0	#NULL!	#NULL!	27.2
1	male	1	1	0	1	0	1	1	1	0	1	39	0	0	37.8	39.5	39.7
1	male	1	1	0	1	0	0	1	1	0	1	38	0	0	40.5	39	38.9
1	female	0	1	0	1	0	0	0	0	0	0	38	0	0	38	34.2	30.7
1	male	1	1	0	1	0	0	1	1	0	1	31	0	0	37.1	34.1	29.4
1	male	0	1	0	1	0	0	0	0	0	0	37	0	0	40.2	38.9	34.5
1	male	1	1	1	1	0	1	1	1	1	1	32	0	0	#NULL!	#NULL!	31.8
1	male	1	1	1	1	0	1	1	1	1	1	34	0	0	40.6	36.8	33
1	female	1	1	0	1	0	0	1	1	0	1	39	0	0	40.2	35.4	33.6
1	female	1	1	1	1	0	1	1	1	1	1	40	0	0	39.4	40.1	35.3
1	female	1	1	0	1	0	0	1	1	0	0	38	0	0	#NULL!	30.9	30.9
1	female	1	1	0	1	0	0	1	1	0	1	39	0	0	37.9	37.4	#NULL!
1	female	1	1	0	1	0	0	1	1	0	1	39	0	0	35.7	36.9	36
1	female	1	1	0	1	0	0	1	1	0	1	40	0	0	41.4	34.3	34.7
1	female	1	1	0	1	0	0	1	1	0	1	40	0	0	42.2	40.1	38
1	female	0	1	1	1	0	0	0	0	0	0	40	0	0	40.2	37.2	42.6
1	male	1	1	1	1	0	0	0	0	0	0	38	0	0	38.9	38.5	40.5
1	female	0	1	0	1	0	0	0	0	0	0	39	0	0	39.9	37.5	33.5
1	female	1	1	0	1	0	0	1	1	0	1	38	0	0	35.5	35.9	34.2
1	male	1	1	1	1	0	1	1	1	1	1	41	0	0	#NULL!	45.1	36.2
1	male	1	1	0	1	0	0	1	0	0	0	37	0	0	39.1	36.5	33.8
1	female	1	1	0	1	0	0	1	1	0	1	39	0	0	41.5	36.5	32.8
1	male	1	1	0	1	0	0	0	0	0	0	40	0	0	37.8	37.8	38.6
1	female	1	1	0	1	0	0	1	1	0	1	40	0	0	36.9	36.9	35.8
1	female	1	1	1	1	0	1	1	1	1	1	39	0	0	39.8	35.4	39.1
1	female	1	1	0	1	0	0	1	1	0	1	38	0	0	38.1	37.1	32.3
1	male	1	1	0	1	0	0	1	1	0	1	38	0	0	36	39	36.7
1	male	1	1	0	1	0	0	1	1	0	1	40	0	0	42.8	41.9	36.7
1	female	1	1	1	1	0	1	1	1	1	1	38	0	0	40	37.3	40.1
1	female	1	1	0	1	0	0	1	0	0	0	38	0	0	38.4	39.3	28.7
1	male	1	1	1	1	0	1	1	1	1	1	38	0	1	37.8	35.3	32.8
1	female	1	1	1	1	0	1	1	1	1	1	38	0	0	38	35.7	30.9
1	female	1	1	0	1	0	0	1	1	0	0	38	0	0	38.3	33.3	34.3
1	male	1	1	0	1	0	0	1	1	0	1	39	0	0	38.2	39.5	37.8
1	female	1	1	0	1	0	1	1	1	1	1	40	0	0	38.7	35.3	36.7
1	male	1	1	0	1	0	0	0	0	0	0	40	0	0	40.9	39.6	40.4
1	female	1	1	1	1	0	0	1	1	0	1	39	0	0	43.1	46.3	40.2
1	male	0	1	0	1	0	0	0	0	0	0	37	0	0	#NULL!	#NULL!	28.2
1	female	1	1	1	1	0	1	1	1	1	1	39	0	0	39.9	38.5	36
1	male	1	1	0	1	0	0	1	1	0	1	39	0	0	38.2	35.4	31.4
1	male	1	1	0	1	0	0	0	0	0	0	40	0	0	39.5	39.8	38
1	male	1	1	1	1	0	1	1	1	1	1	41	0	0	#NULL!	37.5	36.5
1	female	1	1	0	1	0	0	1	1	0	1	38	0	0	37.2	38.2	32.7
1	male	1	1	1	1	0	1	1	1	1	1	39	0	0	34.5	34.6	30.9
1	male	0	1	0	1	0	0	0	0	0	0	40	0	0	#NULL!	38.9	32.1
1	female	1	1	0	1	0	0	1	1	0	1	40	0	0	37.9	38.3	37.4
1	male	1	1	1	1	0	0	1	0	0	0	38	0	0	41.8	39.7	37.9
1	female	1	1	1	1	0	0	0	1	0	0	39	0	0	#NULL!	34.6	32.6
1	male	1	1	0	1	0	0	0	0	0	0	39	0	0	40	37	31.7
1	male	1	1	0	1	0	0	0	0	0	0	39	0	0	37.7	36.4	38.4
1	female	1	1	1	1	0	0	1	1	0	0	40	0	0	41.6	41.3	40.8
1	male	1	1	0	1	0	0	1	0	0	0	39	0	0	38.7	33.6	33.5
1	male	1	1	0	1	0	0	1	1	0	1	40	0	0	41	41.4	34.3
1	male	0	1	0	1	0	0	0	0	0	0	39	0	0	37.1	39	37.8
1	female	1	1	0	1	0	0	1	1	0	1	41	0	0	39.1	38.6	36.8
1	male	1	1	0	1	0	0	1	1	0	1	38	0	0	38	34.4	32.5
1	male	1	1	0	1	0	0	1	1	0	1	39	0	0	36.3	37.6	37.2
1	female	1	1	0	1	0	0	1	1	0	1	39	0	0	37.8	37	33.4
1	male	1	1	0	1	0	0	1	1	0	1	39	0	0	39	36.6	41.8
1	male	1	1	0	1	0	0	1	1	0	1	39	0	0	39.2	36.5	38.4
1	male	1	1	0	1	0	0	1	1	0	1	39	0	0	39.4	39.2	35.3
1	female	1	1	0	1	0	0	1	1	0	1	37	0	0	44.3	41	34.5
1	female	1	1	0	1	0	0	1	1	0	1	38	0	0	#NULL!	36.5	35.9
1	male	1	1	0	1	0	0	1	1	0	1	38	0	0	#NULL!	35.7	35.3
1	male	1	1	0	1	0	0	1	1	0	0	38	0	0	40.9	41.1	34.6
1	female	1	1	0	1	0	0	0	0	0	0	40	0	0	37.1	35.4	37.5
1	male	1	1	0	1	0	1	1	1	0	1	38	0	0	40.3	42.8	33.1
1	female	1	1	0	1	0	0	0	0	0	0	41	0	0	39.7	37.4	36.7
1	male	0	1	1	1	0	0	0	0	0	0	41	0	0	39	39.7	36.5
1	female	0	1	0	1	0	0	0	0	0	0	40	0	0	39.1	36.2	34.7
1	female	1	1	0	1	0	0	1	1	0	1	40	0	0	36.6	38.8	36.2
1	female	0	1	0	1	0	0	0	0	0	0	39	0	0	35.1	35	35.6
1	female	1	1	0	1	0	0	0	0	0	0	40	0	0	39.5	38	38.2
1	male	1	1	1	1	0	1	1	1	1	1	40	0	0	35.7	34.8	29.6
1	female	1	1	0	1	0	0	1	1	0	1	38	0	0	#NULL!	40.2	37.6
1	female	0	1	0	1	0	0	0	0	0	0	41	0	0	#NULL!	40.6	32.4
1	male	1	1	0	1	0	0	1	1	0	1	41	0	0	38.6	37.7	33
1	female	0	1	0	1	0	0	0	0	0	0	39	0	0	39.4	38	35.3
1	female	0	1	1	1	0	0	0	0	0	0	39	0	0	36.4	37.1	34.3
1	male	1	1	0	1	0	0	1	1	0	1	41	0	0	37.9	37.8	38.1
1	female	1	1	0	1	0	0	1	1	0	0	41	0	0	37.9	37.8	33.5
1	male	1	1	0	1	0	0	0	0	0	0	39	0	0	41	41.7	35.6
1	female	1	1	0	1	0	0	1	0	0	0	39	0	0	36.4	38.1	#NULL!
1	male	0	1	0	1	0	0	0	0	0	0	39	0	0	41.3	39.1	34.3
1	female	0	1	0	1	0	0	0	0	0	0	39	0	0	35.1	31.2	34.8
1	male	1	1	0	1	0	0	1	1	0	1	40	0	0	36.9	36.8	31.6
1	male	1	1	0	1	0	0	1	1	0	1	39	0	0	38.9	37.5	34.3
1	female	1	1	1	1	0	0	1	1	0	1	39	0	0	36.2	35.1	31.1
1	male	1	1	0	1	0	0	1	1	0	1	39	0	0	35.6	35.3	34.6
1	male	1	1	1	1	0	0	0	0	0	0	39	0	0	35.8	35.1	29.4
1	male	1	1	1	1	0	1	1	1	1	1	38	0	0	39.7	39.1	38.9
1	female	1	1	1	1	0	1	1	1	1	1	40	0	0	39.6	37.7	38.2
1	female	1	1	0	1	0	0	1	1	0	0	39	0	0	38.5	37.1	36.2
1	male	1	1	0	1	0	0	0	0	0	0	39	0	0	39.9	37	31.3
1	male	1	1	0	1	0	0	1	1	0	1	40	0	0	38	37.3	34.7
1	female	1	1	0	1	0	0	1	1	0	1	38	0	0	40.3	35.4	36.7
1	female	1	1	0	1	0	0	1	1	0	1	41	0	0	38.5	39	33.6
1	female	1	1	0	1	0	0	0	0	0	0	38	0	0	36.6	32.5	28.6
1	male	0	1	0	1	0	0	0	0	0	0	40	0	0	37.8	37.4	33.6
1	male	1	1	0	1	0	0	1	0	0	0	41	0	0	38.3	36	39.5
1	male	1	1	1	1	0	0	1	0	0	0	39	0	0	39.2	37	40
1	male	1	1	0	1	0	0	1	0	0	0	40	0	0	38.8	39.1	33.5
1	female	1	1	1	1	0	1	1	1	1	1	39	0	0	37.5	35.5	33.6
1	male	1	1	0	1	0	0	1	0	0	0	41	0	0	35.7	37.2	36.4
1	male	0	1	0	1	0	0	0	0	0	0	40	0	0	37.9	33.4	36.8
1	female	0	1	0	1	0	0	0	0	0	0	40	0	0	35.5	32.7	36
1	female	1	1	0	1	0	0	1	1	0	1	41	0	0	40.4	40.1	#NULL!
1	female	1	1	0	1	0	0	1	0	0	0	39	0	0	42.5	39.5	28.2
1	male	1	1	0	1	0	0	1	1	0	1	38	0	0	34.5	35.3	36.1
1	male	1	1	1	1	0	0	1	1	0	1	38	0	0	37.5	33.7	30
1	male	0	1	0	1	0	0	0	0	0	0	39	0	0	#NULL!	39.5	37
1	female	1	1	1	1	0	1	1	1	0	1	41	0	0	38.2	35.3	35.2
1	male	1	1	1	1	0	0	1	1	0	1	40	0	0	34.4	36.6	35.6
1	female	1	1	0	1	0	0	1	1	0	0	37	0	0	41.6	39.9	35.1
1	male	1	1	1	1	0	1	1	1	1	1	40	0	0	36.8	33.2	36.2
1	female	1	1	1	1	0	0	1	1	0	1	40	0	0	37.8	34.2	34.1
1	female	1	1	0	1	0	0	1	1	0	1	40	0	0	#NULL!	35.1	35.2
1	male	1	1	0	1	0	0	0	0	0	0	40	0	0	#NULL!	33	33
1	male	1	1	0	1	0	0	1	1	0	1	38	0	0	#NULL!	36.1	33.8
1	female	1	1	0	1	0	0	1	1	0	1	41	0	0	36.5	37.5	31.8
1	female	1	1	1	1	0	1	1	1	1	1	38	0	0	36.9	35.2	37.9
1	female	1	1	0	1	0	0	1	0	0	0	39	0	0	39.4	35.4	32.4
1	male	1	1	1	1	0	0	1	1	0	1	41	0	0	#NULL!	35.3	35.3
1	male	1	1	0	1	0	0	1	1	0	0	39	0	0	39.9	38.9	37.7
1	male	1	1	1	1	0	0	1	1	0	1	39	0	0	39.1	35.6	34.7
1	female	1	1	1	1	0	1	1	1	0	1	40	0	0	40.4	41.4	39.8
1	male	1	1	0	1	0	0	1	1	0	1	39	0	0	#NULL!	39.2	40
1	male	1	1	0	1	0	0	1	1	0	1	41	0	0	#NULL!	41.6	39.5
1	female	1	1	0	1	0	0	1	1	0	1	40	0	0	33.4	35.2	#NULL!
1	male	1	1	1	1	0	0	1	1	0	1	39	0	0	38.2	37.4	36.9
1	male	1	1	1	1	0	0	1	1	0	1	39	0	0	41.5	41.4	43.2
1	female	1	1	1	1	0	1	1	1	1	1	39	0	1	38.5	36.1	36.6
1	female	1	1	0	1	0	0	1	1	0	1	41	0	0	38.9	33.2	35.1
1	male	0	1	0	1	0	1	1	0	0	0	40	0	0	39.3	34	31.3
1	female	1	1	0	1	0	0	1	1	0	1	39	0	0	39.4	37.6	31
1		1	1	0	1	0	0	1	1	0	1	39	0	0	37.5	36.4	37.1
1	male	0	1	0	1	0	0	0	0	0	0	39	0	0	41.5	38.7	37.7
1	male	1	1	0	1	0	0	1	1	0	0	38	0	0	41.5	36.7	29.6
1	male	1	1	0	1	0	0	1	1	0	0	38	0	0	37.2	36.5	38.6
1	female	1	1	1	1	0	1	1	1	1	1	40	0	0	37.8	35.4	37.4
1	male	1	1	0	1	0	0	1	1	0	1	40	0	0	37.6	34.9	37.7
1	male	1	1	1	1	0	1	1	1	1	1	40	0	0	41.7	37.6	35.1
1	female	0	1	0	1	0	0	0	0	0	0	37	0	0	36	36.3	31
1	female	1	1	0	1	0	0	1	1	0	1	39	0	0	39	38.1	33.5
1	female	1	1	1	1	0	0	1	1	0	1	39	0	0	#NULL!	38.2	33.7
1	female	0	1	0	1	0	0	0	0	0	0	39	0	0	#NULL!	38.2	38.2
1	female	1	1	1	1	0	1	1	1	1	1	38	0	0	#NULL!	41.7	31
1	male	1	1	1	1	0	0	1	1	0	1	38	0	0	37.8	37.6	34.5
1	male	1	1	0	1	0	0	1	1	0	0	39	0	0	36.2	37.2	36.6
1	male	1	1	0	1	0	0	1	1	0	1	39	0	0	41.4	38.7	39.5
1	female	1	1	1	1	0	1	1	1	1	1	38	0	0	36.2	37.3	34.4
1	female	0	1	0	1	0	0	0	0	0	0	40	0	0	39.6	36.2	#NULL!
1	female	1	1	0	1	0	0	1	1	0	1	39	0	0	37.2	37.3	35.3
1	female	1	1	0	1	0	0	1	0	0	0	40	0	0	38.1	37.7	39.8
1	male	1	1	0	1	0	0	1	1	0	1	38	0	0	41	39	38.8
1	male	1	1	1	1	0	0	1	0	0	0	36	0	0	39.8	39.3	35.8
1	female	1	1	0	1	0	0	1	1	0	1	39	0	0	#NULL!	38.8	32.8
1	male	0	1	0	1	0	0	0	0	0	0	39	0	0	37.7	40	36.5
1	male	1	1	0	1	0	0	1	1	0	1	41	0	0	38.8	35.3	35.6
1	male	1	1	0	1	0	0	1	1	0	1	39	0	0	42.1	38	40.5
1	male	1	1	1	1	0	1	1	1	1	1	38	0	0	#NULL!	36.3	30.7
1	male	1	1	0	1	0	0	1	0	0	0	40	0	0	40.1	36.9	40.1
1	female	0	1	0	1	0	0	0	0	0	0	40	0	0	#NULL!	36.8	36.8
1	male	0	1	0	1	0	0	0	0	0	0	40	0	0	38	38.1	34.6
1	female	1	1	1	1	0	0	1	1	0	1	39	0	0	41.4	37.5	37.3
1	male	1	1	0	1	0	0	1	1	0	1	39	0	0	#NULL!	#NULL!	34.7
1	female	0	1	0	1	0	0	0	0	0	0	40	0	0	39.1	37.3	#NULL!
1	male	1	1	0	1	0	0	1	1	0	1	38	0	0	36.4	36.3	35.1
1	male	1	1	0	1	0	0	1	1	0	1	37	0	0	35.6	34.9	34.3
1	female	1	1	1	1	0	1	1	1	1	1	39	0	0	#NULL!	38.3	36.9
1	male	1	1	0	1	0	0	1	0	0	0	38	0	0	39.5	36	36.2
1	male	0	1	1	1	0	0	0	#NULL!	#NULL!	#NULL!	40	0	0	#NULL!	#NULL!	#NULL!
1	male	1	1	1	1	0	1	1	1	1	1	40	0	0	32.9	32.8	36.3
1	male	1	1	0	1	0	0	1	1	0	1	40	0	0	#NULL!	40.2	41.4
1	female	1	1	0	1	0	0	1	1	0	1	39	0	0	39.3	37.4	39.9
1	female	1	1	0	1	0	0	1	1	0	1	38	0	0	39.4	37.5	33.1
1	male	1	1	1	1	0	1	1	1	1	1	41	0	0	#NULL!	40.8	40.8
1	male	1	1	1	1	0	0	1	1	0	1	38	0	0	40.2	40.1	34.4
1	female	1	1	1	1	0	1	1	1	1	1	39	0	0	35.4	36.4	33.2
1	female	1	1	1	1	0	1	1	1	1	1	41	0	0	40.2	36.9	31.6
1	male	1	1	1	1	0	0	1	1	0	1	39	0	0	38.6	35.1	36.7
1	female	1	1	1	1	0	0	1	1	0	1	40	0	0	40.5	38.5	38.3
1	male	1	1	1	1	0	1	1	1	1	1	41	0	0	38.7	35.9	40
1	male	1	1	1	1	0	1	1	1	1	1	38	0	0	38.9	37.9	39.1
1	male	0	1	0	1	0	0	0	0	0	0	40	0	0	#NULL!	37.1	35.8
1	female	0	1	0	1	0	0	0	0	0	0	39	0	0	38	38.1	41
1	female	1	1	1	1	0	0	1	1	0	0	39	0	0	40.5	36.4	35
1	male	0	1	0	1	0	0	0	0	0	0	39	0	0	#NULL!	37	32.7
1	male	1	1	0	1	0	0	1	0	0	0	39	0	0	37.6	36.7	34.6
1	female	1	1	1	1	0	1	1	1	1	1	36	0	0	#NULL!	34.3	34.3
1	male	1	1	0	1	0	0	1	1	0	1	40	0	0	39.1	38	38
1	female	1	1	0	1	0	0	1	0	0	0	39	0	0	39.3	38.5	34
1	male	1	1	0	1	0	0	1	1	0	1	40	0	0	35.6	35.4	35.2
1	male	1	1	1	1	0	0	1	0	0	0	38	0	0	42.2	39.3	35.7
1	male	1	1	0	1	0	0	1	1	0	1	38	0	0	#NULL!	34.4	34.4
1	male	1	1	0	1	0	0	1	1	0	1	40	0	0	39.4	39.5	#NULL!
1	male	0	1	0	1	0	0	0	0	0	0	40	0	0	41.7	43	#NULL!
1	female	1	1	1	1	0	1	1	1	1	1	40	0	0	#NULL!	39.1	36.7
1	male	0	1	0	1	0	0	0	0	0	0	39	0	0	38.1	37.5	32.1
1	male	1	1	0	1	0	0	1	0	0	0	37	0	0	38.7	38.5	35.3
1	female	1	1	0	1	0	0	1	1	0	0	39	0	0	#NULL!	31.7	31.7
1	male	1	1	0	1	0	0	1	0	0	0	41	0	0	39.2	38.8	36.7
1	female	1	1	0	1	0	0	1	0	0	0	39	0	0	38.5	37.8	34.1
1	male	1	1	1	1	0	1	1	1	1	1	41	0	0	38.1	36.9	37
1	female	1	1	0	1	0	0	1	1	0	1	39	0	0	39.1	36.7	37.9
1	male	1	1	1	1	0	0	0	0	0	0	40	0	0	37	37.3	31.4
1	female	1	1	0	1	0	0	1	0	0	0	38	0	0	42.7	39.8	36.1
1	male	1	1	0	1	0	0	1	1	0	1	39	0	0	37.6	33.4	33.3
1	female	1	1	0	1	0	0	1	1	0	1	39	0	0	40.4	40.2	38.9
1	female	1	1	0	1	0	0	1	0	0	0	39	0	0	38.2	35.7	29.9
1	male	1	1	0	1	0	0	1	0	0	0	36	0	0	39	37.5	36
1	male	1	1	0	1	0	0	1	1	0	1	40	0	0	39.2	35.9	32.6
1	female	1	1	0	1	0	0	1	1	0	1	39	0	0	43	41.4	34.9
1	male	0	1	0	0	0	0	0	#NULL!	#NULL!	#NULL!	39	0	0	#NULL!	38.9	38.9
1	female	1	1	0	1	0	1	1	1	0	1	39	0	0	35	36	35.9
1	male	1	1	1	1	0	1	1	1	1	1	39	0	0	40	36.5	35
1	male	1	1	0	1	0	0	1	1	0	1	41	0	0	42.3	38.6	40.2
1	female	1	1	0	1	0	0	1	1	0	1	40	0	0	42.1	39.7	38.9
1	male	1	1	0	1	0	0	1	1	0	1	37	0	0	38.7	38.3	34.7
1	female	1	1	0	1	0	0	1	1	0	1	40	0	0	39.9	39	35.8
1	female	1	1	0	1	0	0	1	1	0	1	39	0	0	37.2	36.1	36.4
1	male	1	1	0	1	0	0	1	1	0	1	38	0	0	#NULL!	34	33.6
1	female	0	1	0	1	0	0	0	0	0	0	39	0	0	#NULL!	36.3	31.7
1	female	0	1	1	1	0	0	0	0	0	0	40	0	0	37.7	35.1	#NULL!
1	female	0	1	0	1	0	0	0	0	0	0	36	0	0	#NULL!	#NULL!	35.8
1	male	1	1	0	1	0	0	1	1	0	1	37	0	0	37.4	35.2	31.5
1	female	1	1	1	1	0	1	1	1	1	1	39	0	0	35.3	34.1	37.2
1	female	1	1	1	1	0	1	1	1	1	1	41	0	0	38.9	39.3	35.3
1	female	1	1	1	1	0	1	1	1	1	1	39	0	0	40.2	35.2	32
1	male	1	1	0	1	0	0	1	1	0	0	40	0	0	35.5	37.7	#NULL!
1	female	0	1	0	1	0	0	0	0	0	0	39	0	0	40	35.6	35.5
1	male	1	1	1	1	0	0	0	0	0	0	38	0	0	38.4	37.9	36.2
1	male	1	1	1	1	0	0	1	1	0	1	41	0	0	#NULL!	43.7	35.4
1	male	1	1	0	1	0	0	1	1	0	1	40	0	0	#NULL!	35.4	32.7
1	female	1	1	1	1	0	1	1	1	1	1	41	0	0	37.5	38.2	34.9
1	male	0	1	0	1	0	0	0	0	0	0	37	0	0	36.6	#NULL!	28.7
1	male	1	1	0	1	0	1	1	1	1	1	39	0	1	39.9	36	35.4
1	male	0	1	0	1	0	0	0	0	0	0	40	0	0	37.4	34.3	34
1	female	0	1	1	1	0	0	0	0	0	0	37	0	0	35.3	35.9	28.9
1	male	1	1	1	0	0	1	1	1	1	1	38	0	0	35.8	35.6	32.9
1	female	1	1	0	1	0	0	1	1	0	1	40	0	0	#NULL!	37.8	31.3
1	female	0	1	0	1	0	1	1	1	1	0	38	0	0	38.7	33.2	30
1	female	0	1	0	1	0	0	0	0	0	0	38	0	0	38.1	36.7	37.8
1	female	1	1	0	1	0	0	1	0	0	0	36	0	0	38.9	39.4	38.2
1	male	1	1	1	1	0	1	1	1	1	1	39	0	0	#NULL!	35.3	33.6
1	male	1	1	0	1	0	0	1	1	0	1	39	0	0	35	34.4	31.4
1	female	1	1	1	1	0	1	1	1	1	1	38	0	0	#NULL!	39.3	39.3
1	female	1	1	1	1	0	0	0	0	0	0	40	0	0	38.2	35.7	36.9
1	male	1	1	0	1	0	0	0	0	0	0	37	0	0	40.2	37.7	33.7
1	female	0	1	1	1	0	0	0	0	0	0	38	0	0	37.1	41.1	32.1
1	female	1	1	1	1	0	1	1	1	1	1	38	0	0	39	37	37.5
1	male	1	1	0	1	0	0	0	0	0	0	36	0	0	38.6	38.2	30.7
1	female	1	1	1	1	0	0	1	1	0	1	38	0	0	#NULL!	#NULL!	33.6
1	female	1	1	0	1	0	0	1	1	0	1	38	0	0	40	37	30.3
1	female	1	1	0	1	0	0	1	1	0	1	38	0	0	39.8	39.9	37.1
1	female	0	1	0	1	0	0	0	0	0	0	39	0	0	41.4	34.1	34.6
1	male	1	1	1	1	0	1	1	1	1	1	38	0	0	#NULL!	#NULL!	35.2
1	male	1	1	0	1	0	0	1	1	0	1	40	0	0	35.5	34.6	33.4
1	male	1	1	0	1	0	0	0	0	0	0	38	0	0	38.7	34.8	33.4
1	male	1	1	1	1	0	1	1	1	1	1	39	0	0	38.1	38.9	37.7
1	female	0	1	0	1	0	0	0	0	0	0	39	0	0	36	35.2	34.8
1	female	1	1	0	1	0	0	1	1	0	1	29	0	0	34.9	34.3	34.3
1	female	0	1	1	1	0	0	0	0	0	0	40	0	0	39.9	38.2	35.7
1	male	1	1	0	1	0	0	1	1	0	1	40	0	0	40.9	37.9	38.3
1	female	1	1	0	1	0	0	1	0	0	0	40	0	0	#NULL!	40.4	39.3
1	female	1	1	0	1	0	0	0	0	0	0	38	0	0	36.1	36.1	37.4
1	male	1	1	0	1	0	0	1	1	0	1	39	0	0	35.8	35	32.9
1	female	1	1	0	1	0	0	1	1	0	1	40	0	0	#NULL!	37.5	36.1
1	female	1	1	0	1	0	0	1	0	0	0	38	0	0	35.3	35.5	31.6
1	female	1	1	0	1	0	0	1	1	0	1	40	0	0	40.4	39.4	32.2
1	male	0	1	0	1	0	0	0	0	0	0	39	0	0	39.1	35.5	33.9
1	female	1	1	0	1	0	1	1	1	1	1	39	0	0	#NULL!	36.1	35.4
1	male	0	1	0	1	0	0	0	0	0	0	39	0	0	36.4	#NULL!	34.1
1	female	1	1	0	1	0	0	1	1	0	0	37	0	0	#NULL!	#NULL!	31.5
1	male	1	1	0	1	0	0	0	0	0	0	38	0	0	#NULL!	37.2	27.9
1	male	1	1	0	1	0	0	1	0	0	0	39	0	0	36.1	38.2	33.9
1	male	1	1	1	1	0	0	0	0	0	0	40	0	0	39.8	37.5	39.3
1	female	1	1	0	1	0	0	1	0	0	0	40	0	0	35	#NULL!	33.9
1	male	1	1	0	1	0	0	1	1	0	0	39	0	0	40	37.6	36.8
1	male	1	1	0	1	0	0	1	1	0	1	38	0	0	38.6	36.4	38.6
1	female	1	1	0	1	0	1	1	1	1	1	39	0	0	#NULL!	36.8	38.6
1	female	1	1	1	1	0	1	1	1	1	1	38	0	0	#NULL!	39.3	38
1	male	1	1	0	1	0	0	1	1	0	1	38	0	0	42.1	39.5	34.1
1	female	1	1	0	1	0	0	1	0	0	0	40	0	0	35	34.7	31.2
1	female	1	1	1	1	0	0	1	1	0	1	37	0	0	#NULL!	36.6	25
1	male	0	1	0	1	0	0	0	0	0	0	40	0	0	36	31	31.7
1	female	1	1	1	1	0	1	1	1	1	1	39	0	0	37.9	38.1	39.3
1	female	1	1	0	1	0	0	1	1	0	1	40	0	0	40	37	31.5
1	female	1	1	1	1	0	1	1	1	1	1	37	0	0	35.3	33	31.9
1	female	1	1	1	1	0	0	1	1	0	1	37	0	0	45.5	44.5	42.9
1	female	1	1	0	1	0	0	1	1	0	1	39	0	0	38.7	36.2	34.5
1	male	1	1	0	1	0	0	1	1	0	1	41	0	0	#NULL!	38.1	36.2
1	female	1	1	0	1	0	0	0	0	0	0	40	0	0	38.3	35.9	38.2
1	female	1	1	0	1	0	0	1	1	0	1	40	0	0	36.3	35.1	34.9
1	female	1	1	0	1	0	0	0	0	0	0	38	0	0	#NULL!	41.8	35.6
1	male	1	1	1	1	0	1	1	1	1	1	39	0	0	38.6	36.6	32.4
1	male	1	1	0	1	0	0	1	1	0	1	40	0	0	37.8	39.6	32
1	female	1	1	0	1	0	0	0	0	0	0	38	0	0	38.2	35.9	29.6
1	male	1	1	1	1	0	1	1	1	1	1	39	0	0	#NULL!	37.2	33
1	female	0	1	0	1	0	0	0	0	0	0	38	0	0	37.4	36.5	36.4
1	female	1	1	0	1	0	0	1	1	0	1	40	0	0	34.7	33.8	33
1	female	0	1	0	1	0	0	0	0	0	0	40	0	0	37.7	37.9	37.7
1	female	1	1	0	1	0	0	1	1	0	1	39	0	0	#NULL!	36.3	36.7
1	female	0	1	0	1	0	0	0	0	0	0	37	0	0	40.1	36.8	31.7
1	female	0	1	0	1	0	0	0	0	0	0	38	0	0	37.6	36.7	38
1	male	1	1	0	1	0	1	1	1	1	1	39	0	0	37.9	34	33.3
1	male	1	1	0	1	0	0	1	1	0	1	40	0	0	36	35.6	36
1	male	1	1	0	1	0	0	1	0	0	0	40	0	0	39.6	38.2	37.3
1	male	0	1	0	1	0	0	0	0	0	0	38	0	0	40.4	38.8	35.3
1	female	1	1	0	1	0	0	1	1	0	1	40	0	0	37.4	37.5	38.4
1	female	1	1	0	1	0	0	1	0	0	0	39	0	0	41.1	36.2	40.4
1	male	1	1	0	1	0	0	1	1	0	1	36	0	0	35.7	33.7	30.5
1	male	1	1	0	1	0	0	1	1	0	1	41	0	0	#NULL!	32.8	34.5
1	male	1	1	0	1	0	0	1	1	0	1	37	0	0	40.6	37.2	32.4
1	female	1	1	0	1	0	0	1	0	0	0	39	0	0	#NULL!	38.6	38.5
1	female	0	1	0	1	0	0	0	0	0	0	38	0	0	40.6	36.4	35.9
1	female	1	1	1	1	0	0	0	0	0	0	39	0	0	38.4	#NULL!	34.1
1	female	1	1	0	1	0	0	1	1	0	1	38	0	0	#NULL!	36.8	35.2
1	male	1	1	1	1	0	1	1	1	1	1	39	0	0	36.3	38.3	33.9
1	female	0	1	0	1	0	0	0	0	0	0	40	0	0	37.4	35.5	37.7
1	female	1	1	0	1	0	0	1	1	0	1	40	0	0	38.1	36	36.7
1	male	1	1	1	1	0	1	1	1	1	1	41	0	0	#NULL!	37.3	34.2
1	female	1	1	1	1	0	0	1	1	0	0	41	0	0	38.3	37.1	32.9
1	female	1	1	0	1	0	0	0	0	0	0	39	0	0	39.3	37.1	35
1	male	1	1	0	1	0	0	1	1	0	1	38	0	0	36	34.6	34.6
1	male	1	1	0	1	0	0	1	1	0	1	40	0	0	39.8	39.4	39
1	male	1	1	1	1	0	1	1	1	1	1	39	0	0	#NULL!	38	37
1	male	1	1	1	1	0	1	1	1	1	1	40	0	0	37.3	34.7	31.8
1	male	1	1	1	1	0	1	1	1	1	1	40	0	0	#NULL!	39	39
1	female	1	1	0	1	0	0	1	1	0	0	39	0	0	37.4	37.6	36
1		1	1	0	1	0	1	1	1	1	1	41	0	0	40.7	42.1	#NULL!
1	male	1	1	0	0	0	0	1	0	0	0	33	0	0	35.3	35.4	32.1
1	male	1	1	1	1	0	1	1	1	1	1	40	0	0	#NULL!	33.6	31.6
1	male	1	1	1	1	0	0	1	1	0	0	41	0	0	38.3	35.5	34
1	female	1	1	1	1	0	0	1	1	0	1	39	0	0	41.4	37.6	41.2
1	male	1	1	1	1	0	1	1	1	0	1	40	0	0	38.1	37.1	39.8
1	male	1	1	0	1	0	0	1	1	0	1	38	0	0	37.2	36	35.8
1	female	1	1	0	1	0	0	1	0	0	0	39	0	0	#NULL!	#NULL!	35.9
1	male	1	1	1	1	0	1	1	1	1	1	40	0	0	35.7	32.3	29.8
1	male	1	1	0	1	0	0	1	1	0	1	37	0	0	37.1	37.7	37.8
1	male	1	1	0	1	0	0	1	1	0	1	39	0	0	38.7	36.8	38.1
1	female	1	1	0	1	0	0	0	0	0	0	39	0	0	40	36.6	30.4
1	male	0	1	0	1	0	0	0	0	0	0	37	0	0	34.9	33.7	32.4
1	male	1	1	0	1	0	0	1	1	0	1	38	0	0	43	42.4	42.4
1	female	1	1	1	1	0	1	1	1	1	1	38	0	0	#NULL!	37.6	37.9
1	female	1	1	0	1	0	0	0	0	0	0	39	0	0	39.1	37.2	36.7
1	male	1	1	0	1	0	0	1	1	0	0	39	0	0	40.9	37.4	37
1	female	0	1	0	1	0	0	0	0	0	0	39	0	0	38.7	34.6	35.7
1	male	0	1	0	1	0	0	0	0	0	0	39	0	0	#NULL!	36.8	38.1
1	female	1	1	0	1	0	0	1	1	0	1	39	0	0	#NULL!	36.7	34.8
1	female	1	1	0	1	0	0	1	0	0	0	41	0	0	40.1	37.4	28.8
1	female	1	1	1	1	0	1	1	1	1	1	38	0	0	35.3	35.5	37.9
1	female	1	1	0	1	0	0	1	1	0	1	40	0	0	39	39.7	35.4
1	male	0	1	0	1	0	0	0	0	0	0	40	0	0	42.8	42.4	40.2
1	male	0	1	0	0	0	0	0	#NULL!	#NULL!	#NULL!	39	0	0	#NULL!	#NULL!	32.9
1	female	0	1	0	1	0	0	0	0	0	0	40	0	0	42.4	34.8	#NULL!
1	male	1	1	0	1	0	0	1	1	0	1	38	0	0	37.1	37.2	28.5
1	female	1	1	0	1	0	0	1	1	0	1	42	0	0	32.6	32.1	32.6
1	female	1	1	1	1	0	1	1	1	1	1	38	0	0	39	39	35.4
1	female	1	1	1	1	0	0	1	1	0	1	40	0	0	37.9	#NULL!	32.4
1	male	1	1	1	1	0	1	1	1	1	1	41	0	0	39.8	38.4	37.7
1	male	1	1	1	1	0	0	1	1	0	1	40	0	0	#NULL!	37.5	38.9
1	male	0	1	0	1	0	0	0	#NULL!	#NULL!	#NULL!	40	0	0	#NULL!	#NULL!	31.5
1	male	0	1	0	1	0	0	0	0	0	0	39	0	0	38.2	36.8	33.8
1	female	1	1	0	1	0	1	1	1	0	1	40	0	0	38.8	37.8	36.6
1	male	1	1	1	1	0	1	1	1	1	1	39	0	0	35.9	36.5	39.4
1	male	0	1	0	1	0	0	0	0	0	0	39	0	0	36.6	38.3	35.4
1	female	1	1	0	1	0	0	1	0	0	0	39	0	0	43.3	40.5	36.7
1	female	1	1	0	1	0	1	1	1	1	1	38	0	0	34.3	29.1	28.5
1	male	1	1	1	1	0	1	1	1	1	1	39	0	1	36.9	38.1	35.8
1	female	1	1	0	1	0	0	1	1	0	1	39	0	0	38.9	33.7	35.5
1	male	1	1	1	1	0	0	1	1	0	1	39	0	0	#NULL!	34	34
1	male	0	1	0	1	0	0	0	0	0	0	39	0	0	39.3	38.8	34.4
1	male	1	1	0	1	0	0	1	1	0	1	40	0	0	39.2	39.9	38.2
1	female	1	1	0	1	0	0	1	0	0	0	39	0	0	#NULL!	38.8	35.4
1	male	1	1	0	1	0	0	1	0	0	0	39	0	0	40.9	37.5	33.3
1	male	1	1	1	1	0	1	1	1	1	1	41	0	0	38.8	36.7	34.3
1	male	1	1	1	1	0	0	0	0	0	0	40	0	0	40.4	37.6	42.1
1	female	1	1	1	1	0	1	1	1	0	1	41	0	0	35.3	32.5	33.8
1	female	1	1	0	1	0	0	1	1	0	1	40	0	0	40.5	35.3	35.8
1	female	1	1	1	1	0	1	1	1	1	1	39	0	0	41.2	35.9	31.2
1	female	1	1	0	1	0	0	0	0	0	0	40	0	0	36.7	35.2	35.6
1	female	1	1	0	1	0	0	1	0	0	0	41	0	0	39.1	39	26.6
1	male	1	1	1	1	0	0	0	0	0	0	38	0	0	38.3	37	35.4
1	male	1	1	1	1	0	0	1	0	0	0	38	0	0	37.1	34	29.8
1	male	1	1	0	1	0	0	1	1	0	1	41	0	0	36.6	34.5	33.2
1	female	1	1	0	1	0	0	1	1	0	0	38	0	0	35.9	37.3	40.2
1	male	1	1	1	1	0	1	1	1	1	1	38	0	0	37.9	36.4	36.9
1	male	0	1	0	1	0	0	0	0	0	0	40	0	0	36.2	37.2	32.7
1	female	1	1	0	1	0	0	1	1	0	1	40	0	0	41.6	42.6	34.8
1	male	1	1	0	1	0	0	1	1	0	1	38	0	0	34.1	33	29.9
1	female	1	1	0	1	0	0	1	1	0	1	39	0	0	38.9	38.5	36.2
1	female	0	1	0	1	0	0	0	0	0	0	39	0	0	40.7	37.4	37.9
1	female	1	1	0	1	0	0	1	0	0	0	41	0	0	#NULL!	39.7	41.7
1	female	1	1	1	1	0	0	1	0	0	0	37	0	0	41.2	38	39.3
1	male	1	1	1	1	0	0	1	1	0	1	38	0	0	40.1	41.6	37
1	female	1	1	1	1	0	0	1	1	0	1	39	0	0	40.6	40.7	35.1
1	male	1	1	0	1	0	0	1	1	0	1	39	0	0	36.9	33.4	35.8
1	female	1	1	0	1	0	0	1	1	0	1	39	0	0	37.9	36.4	35.5
1	male	1	1	1	1	0	0	1	1	0	1	38	0	0	38.9	35.7	36
1	male	1	1	0	1	0	0	0	0	0	0	37	0	0	36.5	35.1	33.3
1	male	1	1	0	1	0	0	1	0	0	0	38	0	0	37.2	34.1	33.6
1	female	1	1	0	1	0	0	1	1	0	1	39	0	0	42.2	40.4	40.6
1	male	1	1	1	1	0	1	1	1	1	1	37	0	0	#NULL!	#NULL!	28.9
1	male	1	1	0	1	0	0	1	1	0	1	40	0	0	36.6	36	34.4
1	female	1	1	0	1	0	0	1	1	0	1	39	0	0	36.2	35.9	#NULL!
1	female	1	1	1	1	0	0	1	1	0	1	35	0	0	34.9	#NULL!	35
1	female	1	1	1	1	0	1	1	1	1	1	40	0	0	45.5	42.6	37.4
1	male	1	1	0	1	0	0	1	0	0	0	41	0	0	36.1	38.1	32.2
1	female	1	1	0	1	0	0	0	0	0	0	40	0	0	37.7	34.6	35.1
1	female	1	1	1	1	0	0	0	0	0	0	40	0	0	42	39.2	36.5
1	male	1	1	0	1	0	0	1	0	0	0	39	0	0	39	38	37.4
1	female	1	1	0	1	0	0	1	0	0	0	39	0	0	35.4	34.5	34.7
1	female	0	1	0	1	0	0	0	0	0	0	36	0	0	#NULL!	40.2	35.9
1	male	0	1	0	1	0	0	0	0	0	0	40	0	0	39	34.3	37.6
1	female	1	1	0	1	0	0	1	1	0	1	40	0	0	#NULL!	37.6	30.7
1		1	1	0	1	0	0	1	1	0	1	36	0	0	38.9	37.1	36.9
1	female	1	1	0	1	0	0	1	1	0	1	39	0	0	35	36.4	34.6
1	male	1	1	0	1	0	0	1	1	0	1	39	0	0	35.4	35.7	38.1
1	female	0	1	0	1	0	0	0	0	0	0	40	0	0	38.3	39.2	38.8
1	female	1	1	0	1	0	0	1	1	0	0	40	0	0	39.3	38	32.1
1	female	1	1	0	1	0	0	1	0	0	0	40	0	0	38.7	37	36.2
1	female	1	1	0	1	0	0	1	1	0	1	34	0	0	#NULL!	34.6	30.7
1	male	0	1	0	1	0	0	0	0	0	0	38	0	0	39.6	36.4	36.1
1	female	1	1	1	1	0	1	1	1	1	1	39	0	0	39.7	37.9	29.9
1	female	1	1	0	1	0	0	1	1	0	1	40	0	0	38.4	39.8	33.1
1	female	1	1	0	1	0	0	1	0	0	0	40	0	0	43.5	41	32.5
1	male	0	1	0	1	0	0	0	0	0	0	39	0	0	35.6	37.5	35
1	female	0	1	0	1	0	0	0	0	0	0	40	0	0	38.8	38.2	33.4
1	male	1	1	0	1	0	0	1	1	0	0	39	0	0	39.3	36.7	33.4
1	male	1	1	1	1	0	1	1	1	1	1	38	0	1	#NULL!	34.8	35.3
1	male	1	1	0	1	0	0	1	1	0	1	41	0	0	37.5	38.1	35.8
1	male	1	1	1	1	0	1	1	1	1	1	40	0	0	38.4	37.3	38.3
1	female	1	1	0	1	0	0	1	1	0	0	39	0	0	39.3	38.4	38.8
1	male	1	1	1	1	0	1	1	1	1	1	39	0	0	42.1	40.1	37.9
1	male	1	1	0	1	0	0	1	1	0	1	40	0	0	42.1	42.9	39.2
1	male	1	1	0	1	0	0	1	0	0	0	39	0	0	#NULL!	38.1	36.2
1	male	0	1	0	1	0	0	0	0	0	0	38	0	0	39.7	36.9	29.4
1	female	0	1	0	1	0	0	0	0	0	0	40	0	0	39.4	38.2	34.5
1	male	0	1	1	1	0	0	0	0	0	0	39	0	0	38.2	34.4	32.5
1	female	1	1	0	1	0	0	1	1	0	1	40	0	0	#NULL!	38.5	38.5
1	male	0	1	1	1	0	0	0	0	0	0	36	0	0	39	38.2	32.9
1	female	1	1	0	1	0	0	1	0	0	0	40	0	0	42	39.9	40
1	female	1	1	0	1	0	0	1	1	0	1	40	0	0	36.6	32.8	34.5
1	female	1	1	0	1	0	0	1	0	0	0	39	0	0	37.1	35.6	36.1
1	male	1	1	0	1	0	0	1	1	0	1	39	0	0	37	35.9	34
1	male	1	1	0	1	0	0	1	1	0	1	38	0	0	40.9	40.2	34.2
1	female	1	1	1	1	0	0	1	1	0	1	38	0	0	34.4	33.6	31.1
1	female	1	1	0	1	0	0	1	1	0	1	38	0	0	38.4	36.3	36.6
1	male	0	1	0	1	0	0	0	0	0	0	37	0	0	38.2	37.2	35.6
1	female	1	1	0	1	0	1	1	1	1	1	40	0	0	38.2	37.3	31.3
1	female	0	1	0	1	0	0	0	0	0	0	41	0	0	38.4	36.2	36.8
1	female	1	1	0	1	0	1	1	1	1	1	39	0	0	#NULL!	#NULL!	32.4
1	male	0	1	0	1	0	0	0	0	0	0	39	0	0	#NULL!	40.3	30.3
1	female	0	1	0	1	0	0	0	0	0	0	39	0	0	39.9	40.3	36.6
1	female	0	1	0	1	0	0	0	0	0	0	40	0	0	#NULL!	37.9	34.9
1	male	0	1	0	1	0	0	0	0	0	0	39	0	0	39.5	31.8	35.6
1	male	1	1	1	1	0	0	1	1	0	1	40	0	0	41.8	38.5	40.5
1	female	1	1	1	1	0	1	1	1	1	1	39	0	0	38.7	39.1	31.1
1	female	1	1	1	1	0	1	1	1	1	1	40	0	0	36	33	34.6
1	female	1	1	0	1	0	0	1	0	0	0	40	0	0	40.3	#NULL!	35.7
1	female	1	1	0	1	0	0	1	1	0	0	38	0	0	37.2	36.5	36.2
1	male	1	1	0	1	0	0	1	1	0	1	38	0	0	40.3	36.1	36.3
1	male	1	1	1	1	0	0	1	1	0	1	40	0	0	#NULL!	35.4	36.7
1	male	1	1	0	1	0	0	1	1	0	1	40	0	0	38.5	34.1	34.3
1	female	1	1	0	1	0	0	1	1	0	0	39	0	0	41.3	40	37.9
1	male	0	1	0	1	0	0	0	0	0	0	40	0	0	39.5	37.9	34.7
1	male	1	1	0	1	0	0	1	1	0	1	39	0	0	34.9	33.1	29.4
1	female	1	1	1	1	0	0	1	1	0	1	40	0	0	38.1	35.9	33.8
1	male	1	1	0	1	0	0	1	1	0	1	40	0	0	37.6	35.5	38.8
1	female	1	1	0	1	0	0	1	1	0	1	40	0	0	38.4	37.1	32.9
1	male	1	1	0	1	0	0	1	1	0	1	39	0	0	#NULL!	#NULL!	37.7
1	male	0	1	0	1	0	0	0	0	0	0	40	0	0	42.3	39.4	37.9
1	male	1	1	0	1	0	0	1	1	0	0	40	0	0	#NULL!	38.7	36.5
1	female	1	1	0	1	0	0	1	1	0	1	40	0	0	45.4	39.9	40.7
1	male	1	1	0	1	0	0	1	1	0	0	39	0	0	40.4	36.5	32.9
1	male	1	1	1	1	0	1	1	1	1	1	41	0	0	#NULL!	37.8	38
1	male	0	1	1	1	0	0	0	0	0	0	38	0	0	37.2	35.9	29.3
1	male	1	1	0	0	0	0	1	1	0	1	39	0	0	#NULL!	37.4	37.8
1	female	1	1	0	1	0	1	1	1	0	1	39	0	0	#NULL!	37.9	35.9
1	male	1	1	1	1	0	0	0	0	0	0	41	0	0	38.3	35.2	35.1
1	male	1	1	1	1	0	1	1	1	1	1	38	0	0	39.7	38.4	39.1
1	female	1	1	0	1	0	0	1	1	0	1	39	0	0	40.4	38.1	36.2
1	female	1	1	1	1	0	0	1	1	0	1	39	0	0	#NULL!	#NULL!	32.6
1	female	1	1	0	1	0	0	1	0	0	0	40	0	0	41.3	40	36.7
1	female	1	1	1	1	0	1	1	1	1	1	38	0	0	41	37.5	35.8
1	male	1	1	0	1	0	0	1	1	0	1	41	0	0	#NULL!	38	40
1	male	1	1	0	1	0	0	1	0	0	0	38	0	0	38.4	40.6	35.5
1	female	1	1	0	1	0	0	1	0	0	0	40	0	0	38.3	39.9	38.2
1	male	1	1	0	1	0	0	0	#NULL!	#NULL!	#NULL!	39	0	0	#NULL!	#NULL!	#NULL!
1	male	1	1	0	1	0	0	1	1	0	0	38	0	0	42.7	40.9	40
1	male	1	1	0	1	0	0	1	1	0	1	40	0	0	39.7	38	34.5
1	female	1	1	0	1	0	0	1	1	0	1	40	0	0	40.5	36.2	37.5
1	female	1	1	0	1	0	0	1	1	0	1	40	0	0	37.6	35.2	37.2
1	male	1	1	1	1	0	1	1	1	1	1	39	0	0	#NULL!	38.6	38.6
1	female	1	1	0	1	0	0	1	1	0	1	39	0	0	40.6	39.9	31.4
1	female	1	1	1	1	0	0	1	0	0	0	39	0	0	42.3	37.1	36.2
1	female	1	1	0	1	0	0	1	0	0	0	40	0	0	40.4	36.4	35.7
1	male	0	1	0	1	0	0	0	0	0	0	38	0	0	38.5	37.7	39.4
1	female	1	1	1	1	0	0	0	#NULL!	#NULL!	#NULL!	39	0	0	#NULL!	38.2	#NULL!
1	female	1	1	0	1	0	0	1	1	0	1	41	0	0	41.2	35.5	37.5
1	female	1	1	0	1	0	0	1	1	0	1	40	0	0	41.3	37.5	38
1	female	1	1	0	1	0	1	1	1	1	1	40	0	0	39.6	38	36.2
1	male	1	1	0	1	0	0	1	1	0	0	39	0	0	35	33.8	31.4
1	female	1	1	1	1	0	1	1	1	1	1	39	0	0	40.6	36.5	36.8
1	male	0	1	0	1	0	0	0	0	0	0	39	0	0	#NULL!	36.3	36.3
1	female	0	1	0	1	0	0	0	0	0	0	39	0	0	39.7	38	36.3
1	female	1	1	0	1	0	0	1	1	0	0	39	0	0	45	42.8	36.2
1	male	1	1	0	1	0	0	1	1	0	1	40	0	0	40.2	41.4	33.9
1	female	0	1	0	1	0	0	0	0	0	0	39	0	0	41.3	38.7	39.6
1	female	1	1	0	1	0	0	1	1	0	1	40	0	0	42.9	42.4	36.6
1	female	1	1	0	1	0	0	1	1	0	1	40	0	0	#NULL!	34.1	37.7
1	female	1	1	0	1	0	0	1	1	0	1	38	0	0	39.9	40.3	36.1
1	male	1	1	1	1	0	1	1	1	1	1	39	0	0	36	35.9	36.3
1	female	1	1	1	1	0	0	1	1	0	0	38	0	0	39.4	38.5	39.2
1	male	1	1	0	1	0	0	1	1	0	1	39	0	0	41.6	41.2	39.3
1	male	1	1	0	1	0	0	1	1	0	1	40	0	0	#NULL!	35.5	33.9
1	female	1	1	1	1	0	0	1	1	0	1	39	0	0	#NULL!	38.1	36.1
1	male	1	1	0	1	0	0	1	1	0	1	40	0	0	#NULL!	36	36
1	male	1	1	0	1	0	0	1	1	0	1	39	0	0	38.4	37.7	40.9
1	female	1	1	1	1	0	0	0	0	0	0	40	0	0	39.9	40	36.3
1	male	1	1	1	1	0	0	1	1	0	1	39	0	0	36.9	34.6	29.8
1	male	1	1	0	1	0	0	1	1	0	1	40	0	0	36.2	36.1	33
1	female	1	1	0	1	0	0	1	0	0	0	39	0	0	39.3	36.6	38.8
1	male	1	1	0	1	0	0	1	1	0	1	39	0	0	33.6	35.4	35.1
1	male	1	1	0	1	0	0	1	1	0	1	38	0	0	35.5	37.3	31.5
1	male	1	1	0	1	0	0	1	1	0	0	36	0	0	39.2	37.4	37.2
1	female	1	1	1	1	0	1	1	1	1	1	40	0	0	35.9	35.6	33
1	male	1	1	1	1	0	1	1	1	1	1	40	0	0	41.9	38.2	36.1
1	male	1	1	0	1	0	0	1	1	0	1	39	0	0	39	36.9	35.3
1	female	1	1	1	1	0	1	1	1	1	1	39	0	0	41.4	#NULL!	36.5
1	female	0	1	0	1	0	0	0	0	0	0	37	0	0	#NULL!	#NULL!	30.6
1	female	1	1	1	1	0	1	1	1	1	1	39	0	0	#NULL!	41.9	32.3
1	male	1	1	1	1	0	1	1	1	1	1	40	0	0	42.3	41.7	35.4
1	female	0	1	0	1	0	0	0	0	0	0	40	0	0	36.9	33.7	33.7
1	male	1	1	0	1	0	0	1	0	0	0	39	0	0	41.9	34.8	41.2
1	female	1	1	0	1	0	0	1	1	0	1	39	0	0	38.4	34.7	35.7
1	female	1	1	0	1	0	0	1	1	0	1	40	0	0	#NULL!	38.3	36.5
1	female	1	1	1	1	0	0	0	0	0	0	41	0	0	39	38.3	39.9
1	female	1	1	1	1	0	1	1	1	1	1	40	0	0	#NULL!	40	34.4
1	female	0	1	0	1	0	0	0	0	0	0	40	0	0	38.7	#NULL!	36.1
1	female	1	1	0	1	0	0	1	1	0	1	40	0	0	39.6	37.9	36.6
1	male	0	1	0	1	0	0	0	0	0	0	40	0	0	37.1	36.4	41.4
1	female	1	1	0	1	0	0	1	1	0	1	40	0	0	37.1	42.6	41.8
1	male	1	1	0	1	0	0	1	1	0	1	38	0	0	41.7	40.7	36.7
1	female	1	1	0	1	0	0	1	1	0	1	39	0	0	37.7	39	29.9
1	female	0	1	0	1	0	0	0	0	0	0	37	0	0	34.9	32.8	30.7
1	female	1	1	0	1	0	0	1	0	0	0	41	0	0	36.1	#NULL!	#NULL!
1	male	1	1	0	1	0	0	1	0	0	0	40	0	0	40	38.2	39.9
1	female	1	1	1	1	0	1	1	1	1	1	40	0	0	#NULL!	32.7	36.2
1	female	1	1	0	1	0	0	1	1	0	0	38	0	0	38.4	31.6	31.4
1	female	1	1	1	1	0	0	1	1	0	1	38	0	0	#NULL!	28.9	26.1
1	female	1	1	1	1	0	0	1	1	0	1	39	0	0	40	39	32.2
1	male	1	1	0	1	0	0	1	1	0	1	40	0	0	40.2	34.7	38.5
1	male	1	1	1	1	0	0	1	1	0	1	40	0	0	38.5	34.6	32
1	male	1	1	1	1	0	1	1	1	1	1	40	0	0	38.1	34.6	34.8
1	female	1	1	0	1	0	0	1	0	0	0	41	0	0	37.8	34.8	35.8
1	male	1	1	1	1	0	1	1	1	1	1	37	0	0	#NULL!	34.9	37
1	female	1	1	0	1	0	0	1	0	0	0	38	0	0	36.8	35.9	36.1
1	female	1	1	1	1	0	1	1	1	1	1	39	0	0	39.9	35.2	36.9
1	female	1	1	0	1	0	0	1	1	0	0	37	0	0	40.2	38.6	31.4
1	male	1	1	0	1	0	0	1	1	0	1	41	0	0	42	36.1	36.2
1	male	0	1	0	1	0	0	0	0	0	0	39	0	0	38	37.8	38.2
1	female	1	1	1	1	0	1	1	1	1	1	39	0	0	38.5	37.5	35.3
1	male	1	1	1	1	0	0	1	1	0	1	41	0	0	41.2	40.4	36.7
1	female	0	1	0	1	0	0	0	0	0	0	38	0	0	38	35.5	35.9
1	female	1	1	1	1	0	1	1	1	1	1	40	0	0	35.4	36.5	33.6
1	female	1	1	0	1	0	0	1	1	0	1	41	0	0	42.4	38.2	35.2
1	male	1	1	0	1	0	0	1	0	0	0	40	0	0	37.3	35.1	32.4
1	male	1	1	1	1	0	1	1	1	1	1	40	0	0	39.4	38.4	32.2
1	male	1	1	1	1	0	0	1	1	0	1	39	0	0	#NULL!	36.5	30.6
1	male	1	1	0	1	0	0	1	1	0	1	39	0	0	#NULL!	36.9	36.9
1	female	0	1	0	1	0	0	0	0	0	0	40	0	0	#NULL!	36.5	26.2
1	male	1	1	1	1	0	1	1	1	1	1	38	0	0	36.4	36.9	31.5
1	female	1	1	1	1	0	1	1	1	1	1	40	0	0	36.2	34.1	35.2
1	female	1	1	0	1	0	0	1	1	0	1	39	0	0	42.2	39.9	37.7
1	male	1	1	0	1	0	0	1	1	0	1	41	0	0	41	39.6	38.2
1	female	1	1	0	1	0	0	0	0	0	0	42	0	0	41.2	40.7	37.1
1	male	1	1	1	1	0	1	1	1	1	1	41	0	1	#NULL!	36.9	32.2
1	male	1	1	0	1	0	0	1	1	0	1	39	0	0	#NULL!	35.1	34.1
1	female	0	1	0	1	0	0	0	0	0	0	38	0	0	#NULL!	40.3	40.3
1	male	1	1	0	1	0	0	1	1	0	0	39	0	0	39	35.4	38.2
1	male	1	1	0	0	0	0	1	0	0	0	39	0	0	43.2	39.5	38.2
1	male	1	1	1	1	0	0	1	1	0	1	40	0	0	39.9	40.7	42.9
1	male	1	1	0	1	0	1	1	1	1	1	39	0	0	36.2	36.6	35.6
1	male	0	1	0	1	0	0	0	0	0	0	39	0	0	39.5	37.6	32.9
1	male	1	1	0	1	0	0	1	0	0	0	40	0	0	41.3	40.8	38
1	male	1	1	0	1	0	0	1	1	0	1	38	0	0	41.4	39.1	37.1
1	female	1	1	0	1	0	0	1	1	0	1	39	0	0	40.8	38.2	31.8
1	male	1	1	1	1	0	1	1	1	1	1	34	0	0	#NULL!	#NULL!	29.3
1	male	1	1	0	1	0	0	1	1	0	1	38	0	0	37.3	36.7	33.4
1	female	1	1	0	1	0	0	1	1	0	1	39	0	0	41.6	42	39.7
1	male	1	1	1	1	0	1	1	1	1	1	41	0	1	#NULL!	44.9	34.7
1	male	1	1	1	1	0	0	1	1	0	1	39	0	0	38.1	38.5	36.9
1	male	1	1	1	1	0	0	1	0	0	0	40	0	0	40.7	35.5	34.5
1	male	1	1	0	1	0	0	1	1	0	1	40	0	0	36.2	35.1	34.7
1	male	1	1	0	1	0	0	1	0	0	0	39	0	0	38.2	36.6	39.9
1	female	1	1	0	1	0	0	1	1	0	1	37	0	0	40.8	36.7	39.3
1	female	1	1	0	1	0	0	1	1	0	1	40	0	0	38.1	35.7	36.7
1	female	0	1	1	1	0	0	0	0	0	0	38	0	0	36.3	35.8	37.2
1	female	1	1	1	1	0	1	1	1	1	1	39	0	0	38	36.8	33.5
1	male	0	1	0	1	0	0	0	0	0	0	39	0	0	37.4	33.7	29.9
1	male	1	1	0	1	0	0	1	1	0	1	40	0	0	41.5	#NULL!	39.9
1	female	1	1	0	1	0	0	1	1	0	1	40	0	0	#NULL!	35.4	37.7
1	male	1	1	0	1	0	0	0	0	0	0	37	0	0	#NULL!	#NULL!	33.1
1	female	1	1	0	1	0	0	1	1	0	1	39	0	0	35.7	33.8	32.8
1	male	1	1	0	1	0	0	1	1	0	1	35	0	0	#NULL!	33.3	33.3
1	female	1	1	1	1	0	1	1	1	1	1	38	0	0	37.1	35.7	33.9
1	female	1	1	0	1	0	0	1	1	0	1	39	0	0	#NULL!	36.5	36.5
1	female	1	1	1	1	0	1	1	1	1	1	40	0	0	41.6	38.2	39.1
1	female	1	1	0	1	0	1	1	1	0	1	40	0	0	38.7	38.2	35.9
1	male	0	1	0	1	0	0	0	0	0	0	40	0	0	#NULL!	36.8	30.2
1	female	1	1	0	1	0	0	1	1	0	1	39	0	0	40.8	38.6	35.7
1	male	0	1	0	1	0	0	0	0	0	0	40	0	0	34.8	28	36.4
1	male	1	1	1	1	0	1	1	1	1	1	39	0	0	#NULL!	35.5	33.1
1	female	1	1	0	1	0	0	1	1	0	1	39	0	0	38	36.6	34.5
1	male	1	1	0	1	0	0	1	1	0	1	40	0	0	41.4	37.2	36.3
1	male	1	1	0	1	0	0	0	0	0	0	38	0	0	35	35.2	33
1	female	1	1	1	1	0	0	0	0	0	0	40	0	0	40.7	40.9	39.6
1	male	1	1	0	1	0	1	1	1	1	1	38	0	0	37.4	35.2	34.9
1	male	1	1	0	1	0	1	1	1	1	1	40	0	0	36.4	36.4	34.4
1	male	1	1	0	1	0	0	1	0	0	0	40	0	0	36.7	36.1	36.2
1	male	1	1	0	1	0	0	1	0	0	0	39	0	0	39.6	37	36.5
1	male	1	1	0	1	0	0	0	0	0	0	38	0	0	36.7	34.5	36.5
1	female	0	1	0	1	0	0	0	0	0	0	39	0	0	39.7	37.8	38.3
1	female	0	1	0	1	0	0	0	0	0	0	38	0	0	37.3	35.7	31.4
1	female	1	1	1	1	0	0	1	1	0	0	40	0	0	38.1	35.9	32.7
1	male	1	1	0	1	0	0	1	1	0	1	40	0	0	37.8	36.3	33.4
1	male	1	1	1	1	0	1	1	1	1	1	39	0	0	34.8	33.4	30.9
1	female	1	1	1	1	0	0	1	1	0	1	39	0	0	#NULL!	35.9	39.4
1	male	1	1	0	1	0	0	1	0	0	0	40	0	0	37.2	39.2	34.1
1	female	1	1	1	1	0	0	1	0	0	0	39	0	0	43.5	37.7	34.6
1	male	1	1	0	1	0	0	1	1	0	1	39	0	0	39.1	38.8	35.6
1	female	1	1	0	1	0	0	1	1	0	1	39	0	0	38.8	39.1	35.4
1	female	1	1	0	1	0	0	1	1	0	1	41	0	0	36.9	35.8	36.3
1	female	1	1	1	1	0	1	1	1	1	1	40	0	0	#NULL!	37.3	33.8
1	male	1	1	0	1	0	0	0	0	0	0	39	0	0	36.4	36.5	36.9
1	male	1	1	0	1	0	0	1	0	0	0	41	0	0	40.8	36.9	34.8
1	male	1	1	0	1	0	0	1	1	0	1	39	0	0	#NULL!	37.6	37.8
1	male	1	1	1	1	0	0	1	1	0	0	39	0	0	40.1	39.9	38.2
1	male	1	1	0	1	0	0	1	1	0	1	37	0	0	41.3	38.5	35.4
1	female	0	1	0	1	0	0	0	0	0	0	39	0	0	37.5	38.5	35.4
1	female	1	1	0	1	0	0	1	1	0	1	39	0	0	38.4	36.8	34.3
1	female	1	1	0	1	0	0	1	1	0	1	39	0	0	#NULL!	32.2	34.6
1	male	1	1	0	1	0	0	1	1	0	1	40	0	0	41.2	38.6	38.9
1	male	0	1	0	1	0	0	0	0	0	0	40	0	0	40	37.8	31
1	female	1	1	1	1	0	0	1	1	0	1	39	0	0	35.3	37.3	34.8
1	male	1	1	0	1	0	0	0	0	0	0	38	0	0	37.5	33.7	30.6
1	male	1	1	1	1	0	0	1	1	0	1	40	0	0	38.4	34.5	33.5
1	female	1	1	0	1	0	1	1	1	1	1	40	0	0	#NULL!	34	37
1	male	1	1	0	1	0	0	0	#NULL!	#NULL!	#NULL!	41	0	0	#NULL!	#NULL!	#NULL!
1	female	1	1	0	1	0	0	1	1	0	1	39	0	0	39.7	35.3	35.2
1	male	1	1	1	1	0	1	1	1	1	1	35	0	0	37.8	36.3	28.2
1	female	0	1	0	1	0	0	0	0	0	0	35	0	0	38.7	36.9	32.1
1	female	1	1	0	1	0	0	1	1	0	1	40	0	0	39.3	39.3	37.4
1	female	1	1	0	1	0	0	1	1	0	1	39	0	0	38.1	36.4	33.3
1	male	1	1	0	1	0	0	1	1	0	1	38	0	0	40.9	37.9	37.4
1	male	1	1	0	1	0	0	1	0	0	0	39	0	0	40.8	37.2	31.6
1	female	1	1	1	1	0	1	1	1	1	1	38	0	0	36.6	36.2	33.1
1	female	1	1	0	1	0	0	1	1	0	1	38	0	0	36.4	33.1	35.2
1	male	1	1	0	1	0	0	1	0	0	0	41	0	0	37.7	37.1	34.7
1	male	1	1	1	1	0	0	0	0	0	0	39	0	0	36.9	37.6	33.4
1	male	1	1	1	1	0	0	1	1	0	0	39	0	0	37.8	38.4	35.4
1	female	1	1	0	1	0	0	1	1	0	1	38	0	0	41.6	35.7	36.8
1	female	1	1	1	1	0	1	1	1	1	1	41	0	0	39.6	38.3	32.6
1	male	1	1	1	1	0	1	1	1	1	1	41	0	0	40.5	38	37.1
1	male	0	1	1	1	0	0	0	0	0	0	40	0	0	39.6	37.9	37.1
1	male	1	1	1	1	0	1	1	1	1	1	39	0	0	38.7	37.7	39.1
1	male	1	1	1	1	0	1	1	1	1	1	38	0	0	38.9	37.8	32.3
1	male	1	1	0	1	0	0	1	0	0	0	38	0	0	39.6	35.8	37.1
1	male	0	1	0	1	0	0	0	0	0	0	38	0	0	40.8	37.2	30.7
1	male	1	1	0	1	0	0	1	0	0	0	39	0	0	40.7	37.5	40
1	male	0	1	0	1	0	0	0	0	0	0	39	0	0	39.3	36.2	31.9
1	male	0	1	0	1	0	0	0	0	0	0	40	0	0	#NULL!	37	38
1	male	1	1	0	1	0	1	1	1	1	1	38	0	0	39.4	33.6	37
1	male	0	1	0	1	0	0	0	0	0	0	39	0	0	40.3	39.5	37.7
1	male	1	1	0	1	0	0	1	1	0	0	39	0	0	36.1	34.6	34
1	male	1	1	1	1	0	1	1	1	1	1	40	0	0	#NULL!	33.7	33.9
1	male	1	1	0	1	0	0	1	1	0	1	39	0	0	42.3	37.6	33.6
1	female	1	1	0	1	0	0	1	1	0	1	41	0	0	40.5	#NULL!	39.2
1	female	1	1	0	1	0	0	1	1	0	1	38	0	0	40.1	41.7	39.8
1	female	1	1	0	1	0	0	1	1	0	0	40	0	0	#NULL!	37.7	36.1
1	male	1	1	0	1	0	0	1	1	0	0	39	0	0	40.4	38.9	36.5
1	male	1	1	0	1	0	0	1	1	0	1	39	0	0	38.7	36.5	33
1	male	1	1	1	1	0	0	1	1	0	1	39	0	0	38.6	38	38.4
1	male	1	1	0	1	0	0	1	1	0	1	39	0	0	43.9	39.7	40.9
1	female	1	1	0	1	0	0	1	1	0	1	38	0	0	36.8	36.5	38.1
1	female	1	1	0	1	0	0	1	1	0	1	38	0	0	40.2	37.9	29.8
1	male	1	1	1	1	0	1	1	1	1	1	39	0	0	39.8	38.2	38.5
1	male	1	1	1	1	0	1	1	1	1	1	40	0	0	#NULL!	45.3	36.4
1	female	0	1	1	1	0	0	0	0	0	0	39	0	0	#NULL!	34.2	30.1
1	male	1	1	1	1	0	1	1	1	0	1	41	0	0	41.9	37	35.4
1	female	1	1	1	1	0	1	1	1	1	1	40	0	0	41.3	38.3	39.1
1	female	1	1	0	1	0	0	1	1	0	1	40	0	0	40.1	37.2	38.6
1	male	1	1	0	1	0	0	1	1	0	1	40	0	0	38.2	36.1	35.8
1	male	0	1	0	1	0	0	0	0	0	0	39	0	0	35	35.5	37.2
1	male	1	1	0	1	0	0	1	1	0	1	38	0	0	38	35.7	29.7
1	female	1	1	0	1	0	0	1	1	0	1	40	0	0	37.2	37.4	39.4
1	female	1	1	0	1	0	0	1	0	0	0	39	0	0	37.5	37.4	36.2
1	female	1	1	0	1	0	0	1	0	0	0	41	0	0	40.4	39.8	41.5
1	female	1	1	0	1	0	0	1	0	0	0	37	0	0	39.1	37.1	#NULL!
1	male	1	1	0	1	0	0	1	1	0	1	38	0	0	37.5	37.6	34.6
1	male	1	1	0	1	0	0	1	0	0	0	40	0	0	40.4	38.1	40.2
1	male	1	1	0	1	0	0	1	1	0	1	39	0	0	38	38.1	35.2
1	male	1	1	1	1	0	1	1	1	1	1	38	0	0	37.4	39.2	34.4
1	female	1	1	1	1	0	1	1	1	1	1	39	0	0	36.7	34.1	28.7
1	female	0	1	1	1	0	0	0	0	0	0	39	0	0	35	35.8	32.9
1	male	1	1	1	1	0	0	0	0	0	0	40	0	0	38.2	37.1	36.1
1	male	1	1	1	1	0	0	1	1	0	0	37	0	0	#NULL!	36.6	38.8
1	male	1	1	1	1	0	1	1	1	1	1	35	0	0	36.1	36.2	34.2
1	male	1	1	0	1	0	0	1	0	0	0	37	0	0	38.4	#NULL!	34.5
1	female	1	1	1	1	0	0	1	1	0	0	36	0	0	40.6	37.4	36.8
1	female	1	1	1	1	0	0	1	1	0	1	39	0	0	35.5	32.2	35
1	female	1	1	0	1	0	0	1	1	0	1	40	0	0	43.3	40.8	38.2
1	female	1	1	0	1	0	0	1	1	0	1	41	0	0	#NULL!	36.3	36.3
1	female	1	1	0	1	0	0	1	1	0	1	37	0	0	39.8	36.4	34.3
1	female	1	1	0	1	0	0	1	1	0	0	39	0	0	37.9	35	#NULL!
1	male	1	1	0	1	0	0	1	1	0	1	39	0	0	42.2	38.5	35
1	male	1	1	1	1	0	1	1	1	1	1	36	0	0	36.3	34.8	33
1	male	1	1	0	1	0	0	1	1	0	1	39	0	0	39.7	#NULL!	37.3
1	male	0	1	0	1	0	0	0	0	0	0	31	0	0	41	38.8	37.9
1	female	1	1	0	1	0	0	1	1	0	1	40	0	0	38.4	#NULL!	36.9
1	female	1	1	0	1	0	0	1	0	0	0	40	0	0	37.3	35.4	34.7
1	female	1	1	1	1	0	1	1	1	1	1	40	0	0	#NULL!	40.1	33.3
1	male	1	1	0	1	0	0	1	1	0	1	40	0	0	#NULL!	37.2	37.9
1	female	1	1	0	1	0	0	1	0	0	0	37	0	0	40.2	35.5	36.4
1	male	0	1	0	1	0	0	0	0	0	0	39	0	0	39.3	36.2	34.4
1	male	1	1	0	1	0	0	1	1	0	1	40	0	0	42.9	39.4	39.4
1	male	1	1	1	1	0	0	1	1	0	1	39	0	0	40.6	37.8	41.4
1	female	1	1	0	1	0	0	1	1	0	1	37	0	0	36.8	33.6	34.6
1	female	1	1	1	1	0	1	1	1	1	1	39	0	0	40.7	37.7	#NULL!
1	male	1	1	1	1	0	1	1	0	0	0	40	0	0	39	#NULL!	30.5
1	female	1	1	0	1	0	0	1	1	0	1	37	0	0	38.7	37	30.2
1	female	1	1	0	1	0	1	1	1	1	1	40	0	0	38	#NULL!	34.3
1	male	1	1	0	1	0	0	1	1	0	1	39	0	0	38.7	38.5	35.6
1	male	1	1	0	1	0	1	1	1	1	1	40	0	0	37.5	34	38
1	male	1	1	0	1	0	1	1	1	1	1	39	0	0	36.2	35.1	34.3
1	female	0	1	1	1	0	0	0	0	0	0	39	0	0	36.7	34.8	34.5
1	female	0	1	0	1	0	0	0	0	0	0	33	0	0	40.9	34	33.7
1	female	1	1	0	1	0	0	0	0	0	0	32	0	0	40.8	37.9	37.7
1	female	1	1	0	1	0	0	1	1	0	1	40	0	0	#NULL!	36.3	39.7
1	female	1	1	1	1	0	0	1	0	0	0	40	0	0	37.1	36.6	34.7
1	male	1	1	0	1	0	0	1	1	0	1	39	0	0	43.6	40.5	36.9
1	female	1	1	0	1	0	0	1	0	0	0	38	0	0	37.8	35.8	39.3
1	male	1	1	0	1	0	0	0	#NULL!	#NULL!	#NULL!	39	0	0	#NULL!	#NULL!	#NULL!
1	male	1	1	0	1	0	0	1	1	0	1	39	0	0	#NULL!	#NULL!	34.4
1	female	1	1	0	1	0	0	1	1	0	1	41	0	0	39.4	36.4	36.8
1	male	0	1	0	1	0	0	0	0	0	0	39	0	0	42.9	40	37.4
1	female	0	1	0	1	0	0	0	0	0	0	40	0	0	39	37.6	40.1
1	male	1	1	1	1	0	1	1	1	1	1	40	0	0	41.4	38.9	40.9
1	female	1	1	0	1	0	0	1	0	0	0	38	0	0	39	38.9	30.8
1	male	0	1	1	1	0	0	0	0	0	0	40	0	0	40.5	33.8	35.3
1	male	1	1	0	1	0	0	1	1	0	0	33	0	0	#NULL!	#NULL!	31
1	male	1	1	1	1	0	0	1	1	0	1	40	0	0	36.1	34.5	34.9
1	male	1	1	1	1	0	0	1	1	0	1	39	0	0	36.3	37.7	36.6
1	female	0	1	0	1	0	0	0	0	0	0	41	0	0	38	34.6	35.2
1	male	1	1	0	1	0	0	1	1	0	1	40	0	0	36.4	35.8	34.6
1	male	1	1	0	1	0	0	1	1	0	1	39	0	0	35.4	33.6	35.7
1	female	1	1	0	1	0	0	1	1	0	0	38	0	0	38.2	37	30.4
1	female	1	1	1	1	0	1	1	1	1	1	40	0	0	#NULL!	40.1	38.8
1	female	1	1	1	1	0	0	1	0	0	0	39	0	0	37.9	36.2	40.1
1	female	1	1	1	1	0	1	1	1	1	1	40	0	0	36.5	33.6	29.5
1	male	1	1	1	1	0	1	1	1	1	1	40	0	0	37.1	34.6	30.4
1	female	0	1	1	1	0	0	0	0	0	0	39	0	0	33.5	30.4	29.1
1	male	1	1	1	1	0	1	1	1	1	1	39	0	0	38.5	38.8	36.7
1	female	1	1	1	1	0	0	1	1	0	1	39	0	0	40.7	38.7	34.7
1	female	0	1	1	1	0	0	0	0	0	0	40	0	0	35.8	35.8	30.5
1	male	0	1	0	1	0	0	0	0	0	0	40	0	0	37	36.5	34.6
1	male	1	1	0	1	0	0	1	0	0	0	38	0	0	39.1	37	36.4
1	male	1	1	1	1	0	0	0	1	1	1	41	0	0	#NULL!	35.4	35.4
1	male	1	1	0	1	0	0	1	1	0	1	39	0	0	#NULL!	35.7	37.9
1	female	1	1	1	1	0	1	1	1	1	1	39	0	0	#NULL!	38	29.7
1	female	1	1	0	1	0	0	1	1	0	0	40	0	0	36.3	39.3	33.5
1	male	1	1	0	1	0	0	1	1	0	1	39	0	0	34.9	34.1	35.1
1	female	1	1	1	1	0	1	1	1	1	1	38	0	0	40.8	40.3	36.7
1	female	1	1	0	1	0	0	1	1	0	1	39	0	0	38.7	39.2	34.3
1	male	1	1	0	1	0	0	1	1	0	1	40	0	0	39	38.2	36.8
1	male	1	1	0	1	0	0	1	1	0	1	40	0	0	36.7	33.6	34.4
1	female	1	1	0	1	0	0	1	0	0	0	40	0	0	38.9	37.3	36.2
1	male	1	1	0	1	0	0	1	1	0	1	39	0	0	41.1	38.8	36.2
1	male	0	1	0	1	0	0	0	0	0	0	39	0	0	34.5	35.9	39.3
1	female	1	1	0	1	0	0	1	1	0	1	41	0	0	37.3	34.1	35.6
1	female	1	1	0	1	0	1	1	1	1	1	39	0	0	36.2	32.2	28.9
1	male	1	1	0	1	0	1	1	1	1	1	38	0	0	35.9	38.5	36.2
1	male	1	1	1	1	0	0	1	1	0	1	39	0	0	#NULL!	#NULL!	38.1
1	female	1	1	0	1	0	0	0	0	0	0	38	0	0	39	37.6	32
1	female	1	1	0	1	0	1	1	1	1	1	39	0	0	38.1	36.4	34.7
1	male	1	1	0	1	0	1	1	1	1	1	38	0	0	35.2	35.8	31.9
1	male	1	1	1	1	0	1	1	1	1	1	38	0	0	37.5	37.6	36.6
1	male	0	1	0	1	0	0	0	0	0	0	40	0	0	37.1	37.1	38.6
1	female	1	1	1	1	0	1	1	1	1	1	40	0	0	35.4	35.9	28.5
1	male	0	1	0	1	0	0	0	0	0	0	38	0	0	35	38.9	35.4
1	male	1	1	0	1	0	0	1	1	0	0	39	0	0	35.9	33.9	31.7
1	female	1	1	0	1	0	0	1	1	0	1	39	0	0	38.5	36	31.3
1	female	1	1	0	1	0	0	1	1	0	1	39	0	0	38.2	36.9	36.7
1	female	1	1	0	1	0	0	1	1	0	1	39	0	0	43.3	40.5	38.1
1	male	0	1	0	1	0	0	0	0	0	0	39	0	0	38.3	38.9	31.7
1	male	1	1	0	1	0	0	1	1	0	1	40	0	0	39.1	37.8	38.1
1	male	1	1	1	1	0	0	1	1	0	1	40	0	0	#NULL!	37.3	37.3
1	female	0	1	1	1	0	0	0	0	0	0	40	0	0	39.8	38	36.5
1	female	1	1	1	1	0	0	1	0	0	0	38	0	0	40.1	39	33.1
1	female	1	1	0	1	0	0	1	1	0	1	40	0	0	36.4	35.1	34.8
1	female	0	1	0	1	0	0	0	0	0	0	39	0	0	38	35.5	35.5
1	male	0	1	0	1	0	0	0	0	0	0	40	0	0	36.1	37.3	34.5
1	male	1	1	0	1	0	0	1	1	0	1	38	0	0	38.5	39.3	33.8
1	female	1	1	0	1	0	0	1	1	0	1	40	0	0	38.9	36.2	31.9
1	male	1	1	1	1	0	0	0	0	0	0	39	0	0	38	37.1	39.2
1	male	1	1	1	1	0	1	1	1	1	1	40	0	0	38.4	36.4	34.9
1	male	1	1	1	1	0	1	1	1	1	1	39	0	0	34.3	35.5	30.2
1	female	1	1	0	1	0	0	1	0	0	0	40	0	0	37.5	35.5	36.7
1	female	1	1	1	1	0	1	1	1	1	1	39	0	0	#NULL!	41.4	35.6
1	male	0	1	0	1	0	0	0	0	0	0	39	0	0	#NULL!	40	34.5
1	female	1	1	0	1	0	0	1	1	0	1	40	0	0	41	40.3	35.7
1	male	1	1	0	1	0	0	1	1	0	0	40	0	0	39	36.4	30.9
1	male	1	1	0	1	0	0	1	0	0	0	38	0	0	41.2	38	34.8
1	female	1	1	0	1	0	0	1	1	0	1	40	0	0	37.4	36.2	35.9
1	male	1	1	0	1	0	0	1	1	0	1	39	0	0	#NULL!	#NULL!	36.6
1	male	1	1	1	1	0	1	1	1	1	1	39	0	0	35.1	36.1	38
1	male	1	1	1	1	0	0	0	0	0	0	39	0	0	39.6	38.7	36.6
1	female	1	1	0	1	0	0	1	1	0	1	39	0	0	37.6	35	35.1
1	male	1	1	0	1	0	0	1	1	0	1	40	0	0	#NULL!	30.1	31.6
1	female	1	1	1	1	0	0	1	1	0	1	40	0	0	39.4	36.7	34.2
1	female	1	1	1	1	0	1	1	1	1	1	35	0	0	41.6	37.8	36.2
1	female	1	1	0	1	0	0	1	1	0	1	38	0	0	39.1	39.4	37.5
1	male	0	1	0	1	0	0	0	0	0	0	40	0	0	42.7	38.6	31.4
1	male	1	1	0	1	0	0	1	1	0	1	39	0	0	42.4	38.7	36.6
1	male	1	1	1	1	0	1	1	1	1	1	41	0	0	40.4	39.3	37.7
1	female	0	1	0	1	0	0	0	0	0	0	40	0	0	#NULL!	35.3	38.7
1	male	0	1	0	1	0	0	0	0	0	0	40	0	0	40.7	39.1	40.7
1	female	1	1	0	1	0	0	1	1	0	1	39	0	0	37.7	38.3	35.8
1	male	1	1	1	1	0	1	1	1	1	1	38	0	0	38.5	37.7	36.8
1	female	1	1	0	1	0	0	1	1	0	1	40	0	0	40.6	36.4	34.9
1	female	1	1	0	1	0	0	1	1	0	1	40	0	0	41.2	39.8	37.4
1	male	0	1	0	1	0	0	0	0	0	0	38	0	0	38.6	34.3	32.7
1	female	1	1	1	1	0	0	1	1	0	1	39	0	0	39.6	36.7	33.9
1	female	1	1	1	1	0	0	1	1	0	1	37	0	0	39.3	36	32.9
1	female	1	1	0	1	0	0	1	0	0	0	38	0	0	38.4	39.4	36.6
1	male	1	1	0	1	0	0	1	1	0	1	39	0	0	43.9	#NULL!	41.2
1	male	1	1	0	1	0	0	1	0	0	0	38	0	0	37.9	36.3	37.8
1	male	1	1	1	1	0	1	1	1	1	1	37	0	0	39	39.5	35.3
1	female	1	1	0	1	0	0	1	1	0	1	39	0	0	40.8	39	36.9
1	male	1	1	0	1	0	0	1	1	0	1	38	0	0	38.1	38.6	37.6
1	male	1	1	1	1	0	0	0	0	0	0	39	0	0	#NULL!	43	32.1
1	female	1	1	1	1	0	1	1	1	1	1	41	0	0	#NULL!	33.7	35.9
1	female	1	1	1	1	0	0	0	0	0	0	40	0	0	37.7	36.9	34.2
1	female	0	1	0	1	0	0	0	0	0	0	39	0	0	#NULL!	35.7	34.7
1	male	1	1	0	1	0	0	1	1	0	1	38	0	0	#NULL!	30.4	30.4
1	male	1	1	1	1	0	0	1	1	0	0	40	0	0	39.7	36.8	38.8
1	female	1	1	0	1	0	0	1	1	0	1	38	0	0	39.2	38.1	36.9
1	male	1	1	0	1	0	0	1	0	0	0	37	0	0	36.8	37	32.8
1	male	0	1	1	1	0	0	0	0	0	0	39	0	0	37.4	39.3	39.1
1	male	0	1	1	1	0	0	0	0	0	0	37	0	0	41.5	39	31.6
1	male	0	1	0	1	0	0	0	0	0	0	40	0	0	38.2	37.4	35.1
1	male	1	1	1	1	0	0	1	1	0	1	37	0	0	#NULL!	37.5	37
1	female	1	1	1	1	0	0	1	1	0	1	40	0	0	#NULL!	36.4	33.4
1	male	1	1	1	1	0	1	1	1	1	1	34	0	0	38.8	35.9	36.9
1	male	0	1	0	1	0	0	0	0	0	0	40	0	0	38	#NULL!	27.9
1	male	1	1	1	1	0	0	1	1	0	1	39	0	0	40.4	40.7	38.3
1	female	1	1	1	1	0	0	1	1	0	1	39	0	0	39.3	38.2	36
1	male	1	1	0	1	0	0	1	1	0	0	39	0	0	37.8	37.8	32.8
1	female	1	1	0	1	0	0	1	1	0	0	41	0	0	38.1	37.3	#NULL!
1	female	1	1	0	1	0	0	1	1	0	1	41	0	0	38	36.7	36.3
1	male	1	1	0	1	0	1	1	1	1	1	39	0	0	#NULL!	35.7	34.8
1	male	1	1	1	1	0	1	1	1	1	1	39	0	0	40.3	37.2	37.4
1	female	1	1	1	1	0	1	1	1	1	1	38	0	0	35.2	33.6	30
1	female	1	1	1	1	0	1	1	1	1	1	41	0	0	#NULL!	30.9	30.9
1	male	1	1	0	1	0	0	0	0	0	0	38	0	0	39.5	38.5	36.1
1	male	1	1	0	1	0	0	1	1	0	1	40	0	0	#NULL!	37.3	37.7
1	male	1	1	0	1	0	0	1	1	0	1	40	0	0	39.1	36.8	37.9
1	female	1	1	1	1	0	0	0	0	0	0	40	0	0	40.7	39.4	33.1
1	female	1	1	0	1	0	0	1	1	0	1	37	0	0	42.8	39.3	39.7
1	male	1	1	1	1	0	1	1	0	0	0	36	0	0	42.5	37.2	34
1	female	1	1	0	1	0	0	1	1	0	1	39	0	0	38.8	38.9	36
1	male	1	1	0	1	0	0	1	1	0	1	40	0	0	40.8	37	35
1	male	0	1	0	1	0	0	0	0	0	0	38	0	0	39.8	39.4	37.7
1	male	1	1	0	1	0	1	1	1	1	1	40	0	0	37	33.6	30.8
1	male	1	1	0	1	0	0	0	#NULL!	#NULL!	#NULL!	40	0	0	#NULL!	#NULL!	#NULL!
1	female	1	1	0	1	0	0	1	0	0	0	40	0	0	40.6	38.4	35.5
1	male	1	1	0	1	0	0	1	1	0	1	40	0	0	37.9	37.9	34.1
1	male	1	1	1	1	0	0	1	0	0	0	40	0	0	42	40.8	36.3
1	female	1	1	0	1	0	0	1	0	0	0	39	0	0	38	36.4	36.8
1	female	1	1	1	1	0	0	1	1	0	1	38	0	0	38.5	37.4	38.5
1	female	1	1	0	1	0	0	1	1	0	1	41	0	0	35.7	34.9	37
1	female	0	1	0	1	0	0	0	0	0	0	38	0	0	41	38	39.1
1	male	1	1	0	1	0	0	1	1	0	1	38	0	0	35.1	34	32.3
1	female	1	1	0	1	0	0	0	0	0	0	39	0	0	39.9	36.7	35.8
1	male	1	1	0	1	0	1	1	1	1	1	39	0	0	39.4	40.2	25.5
1	female	1	1	0	1	0	0	1	1	0	0	40	0	0	39.1	36.7	34.8
1	female	1	1	0	1	0	0	0	0	0	0	38	0	0	38.9	38.3	38
1	male	1	1	1	1	0	1	1	1	1	1	40	0	0	42.1	39.2	38
1	male	0	1	0	1	0	0	0	0	0	0	40	0	0	#NULL!	37.5	31.5
1	female	1	1	1	1	0	1	1	1	1	1	40	0	0	40.2	36.9	38.3
1	female	0	1	0	1	0	0	0	0	0	0	38	0	0	35.3	33.1	27.8
1	male	1	1	0	1	0	0	1	0	0	0	37	0	0	40.3	37.7	31.9
1	male	1	1	0	1	0	0	1	1	0	1	38	0	0	37	38.9	35
1	male	1	1	0	1	0	0	1	1	0	1	40	0	0	38	36.8	32.5
1	male	1	1	0	1	0	0	1	1	0	1	39	0	0	38.9	37.6	37
1	female	1	1	1	1	0	1	1	1	1	1	38	0	0	38.3	36.6	32.7
1	male	1	1	0	1	0	0	0	0	0	0	38	0	0	#NULL!	35.1	35.1
1	female	1	1	0	1	0	0	0	0	0	0	39	0	0	36.5	35.1	40
1	male	1	1	0	1	0	0	1	1	0	1	38	0	0	37.4	34.1	36.8
1	male	1	1	1	1	0	1	1	1	1	1	39	0	0	37.1	37	35.1
1	male	1	1	0	1	0	0	1	1	0	1	40	0	0	38.3	35.8	34.8
1	male	1	1	0	1	0	0	1	1	0	1	38	0	0	38.1	37.5	33
1	male	1	1	0	1	0	0	1	1	0	1	39	0	0	#NULL!	40.3	40.5
1		1	1	0	1	0	0	1	1	0	1	40	0	0	39.7	38	31.8
1	male	1	1	0	1	0	0	1	1	0	1	39	0	0	43.4	39.1	32
1	male	0	1	0	1	0	0	0	0	0	0	38	0	0	#NULL!	33.8	33.8
1	male	1	1	0	1	0	0	1	1	0	1	38	0	0	35.7	35.4	36.1
1	female	0	1	0	1	0	0	0	0	0	0	39	0	0	#NULL!	31.7	30.7
1	male	0	1	0	1	0	0	0	0	0	0	40	0	0	39.1	36.9	38.1
1	male	1	1	1	1	0	1	1	1	1	1	41	0	0	#NULL!	38.4	33.1
1	male	1	1	0	1	0	1	1	1	1	1	41	0	0	#NULL!	37.3	27.9
1	female	0	1	1	1	0	0	0	0	0	0	41	0	0	#NULL!	34.5	30.9
1	male	1	1	1	1	0	1	1	1	1	1	39	0	0	37.1	35.8	37.9
1	male	1	1	1	1	0	1	1	1	1	1	40	0	0	39.8	35.7	36.9
1	male	1	1	0	1	0	0	0	0	0	0	39	0	0	36.9	37.2	35.4
1	male	1	1	0	1	0	0	0	0	0	0	40	0	0	41.3	37.6	38.5
1	female	0	1	0	1	0	0	0	0	0	0	39	0	0	39.8	38.9	37.4
1	female	1	1	0	1	0	0	1	1	0	1	39	0	0	34.8	36.5	37.2
1	male	1	1	1	1	0	1	1	1	0	1	39	0	0	39.9	#NULL!	30.7
1	female	1	1	0	1	0	0	1	1	0	1	40	0	0	40	37.3	31
1	female	1	1	0	1	0	0	1	1	0	0	40	0	0	38.7	36.9	35.3
1	female	1	1	1	1	0	1	1	1	1	1	40	0	0	40.1	37.3	37
1	female	0	1	0	1	0	0	0	0	0	0	39	0	0	37.3	36.3	31.6
1	female	1	1	1	1	0	1	1	1	1	1	39	0	0	38.7	36.3	38.1
1	female	1	1	0	1	0	0	1	1	0	1	39	0	0	35.8	36.6	22.4
1	male	1	1	0	1	0	0	1	1	0	1	40	0	0	38.7	39.1	38.3
1	female	1	1	1	1	0	1	1	1	1	1	40	0	0	#NULL!	33.9	30.9
1	male	1	1	0	1	0	0	0	0	0	0	40	0	0	37.7	37.2	32.6
1	male	1	1	1	1	0	0	1	1	0	1	40	0	0	36	34.1	31.8
1	male	1	1	0	1	0	0	1	1	0	1	38	0	0	#NULL!	36.7	28.7
1	male	0	1	0	1	0	0	0	0	0	0	40	0	0	42.3	40.8	40.7
1	female	1	1	0	1	0	1	1	1	1	1	40	0	0	39.1	37.6	26.1
1	male	1	1	0	1	0	0	1	1	0	1	41	0	0	#NULL!	36.3	35.5
1	female	1	1	0	1	0	0	0	#NULL!	#NULL!	#NULL!	39	0	0	#NULL!	#NULL!	#NULL!
1	female	1	1	0	1	0	0	1	0	0	0	38	0	0	39.5	38.1	30.6
1	female	1	1	0	1	0	0	1	1	0	0	41	0	0	34.7	34.6	27.6
1	male	0	1	1	1	0	0	0	0	0	0	39	0	0	#NULL!	36.3	36.3
1	female	1	1	1	1	0	1	1	1	1	1	39	0	0	38.1	36.8	#NULL!
1	female	0	1	0	1	0	0	0	0	0	0	39	0	0	35.2	34.1	41.6
1	female	1	1	0	1	0	0	1	1	0	1	41	0	0	36.8	34.9	38.1
1	male	1	1	1	1	0	1	1	1	1	1	40	0	0	38	34.8	38.6
1	female	1	1	0	1	0	0	1	0	0	0	39	0	0	#NULL!	37.6	37.3
1	female	1	1	0	1	0	0	1	1	0	1	39	0	0	36.8	37.3	38.5
1	female	1	1	1	1	0	1	1	1	1	1	37	0	0	#NULL!	31.5	34.1
1	male	1	1	0	1	0	0	1	1	0	0	39	0	0	37.3	34.3	26
1	female	0	1	0	1	0	0	0	0	0	0	38	0	0	36.7	36.2	30.4
1	female	1	1	0	1	0	0	1	1	0	0	40	0	0	39.7	39.5	39.5
1	female	1	1	1	1	0	0	1	1	0	1	40	0	0	#NULL!	#NULL!	34.7
1	female	1	1	0	1	0	0	0	0	0	0	39	0	0	42	38.6	33.5
1	male	1	1	0	1	0	0	1	0	0	0	39	0	0	#NULL!	38.1	37.9
1	female	0	1	0	1	0	0	0	0	0	0	41	0	0	39.1	38.4	34.4
1	male	1	1	0	1	0	0	1	1	0	1	38	0	0	40	36.3	35.4
1	male	1	1	0	1	0	0	1	0	0	0	38	0	0	38.5	37.9	37.9
1	female	1	1	1	1	0	0	1	1	0	1	40	0	0	#NULL!	41.7	40
1	male	0	1	0	1	0	0	0	0	0	0	40	0	0	41.9	37.2	34.7
1	male	0	1	0	1	0	0	0	0	0	0	39	0	0	40.4	39.9	34.5
1	female	1	1	1	1	0	0	1	1	0	1	39	0	0	39.1	39	28.8
1	male	1	1	1	1	0	1	1	1	1	1	39	0	1	39.6	37.5	35.1
1	female	1	1	1	1	0	1	1	1	1	1	39	0	0	#NULL!	35.9	35.9
1	female	1	1	0	1	0	1	1	1	1	1	41	0	0	37.4	34.7	32.7
1	female	1	1	0	1	0	0	1	1	0	1	38	0	0	37.2	32.9	34.2
1	female	1	1	0	1	0	1	1	1	1	1	40	0	0	38.6	37	36.2
1	female	1	1	0	1	0	0	1	1	0	1	39	0	0	40.1	37	32.7
1	male	1	1	0	1	0	0	1	1	0	0	40	0	0	38.8	36.4	36.8
1	male	1	1	0	1	0	0	1	1	0	1	40	0	0	36.3	35.1	32.1
1	female	1	1	0	1	0	0	1	1	0	0	40	0	0	35.1	34.8	34.6
1	male	0	1	0	1	0	0	0	0	0	0	40	0	0	36	#NULL!	32.4
1	male	1	1	0	1	0	0	1	1	0	1	38	0	0	39.3	36.9	31.3
1	female	1	1	1	1	0	0	1	0	0	0	38	0	0	37.9	36.3	37.9
1	female	1	1	1	1	0	1	1	1	1	1	36	0	0	#NULL!	28.1	21.2
1	male	1	1	0	1	0	0	1	1	0	1	38	0	0	40.3	37.1	42.6
1	female	1	1	1	1	0	1	1	1	1	1	37	0	0	#NULL!	40.7	30.2
1	male	1	1	1	1	0	1	1	1	1	1	39	0	0	37.8	37.9	40.7
1	female	1	1	1	1	0	1	1	1	1	1	37	0	0	39.7	35.5	40.7
1	male	1	1	1	1	0	1	1	1	1	1	40	0	0	39.3	35.2	29.8
1	female	1	1	1	1	0	0	1	1	0	1	36	0	0	#NULL!	31.4	30
1	female	1	1	0	1	0	0	1	1	0	1	38	0	0	38.3	34.5	37.1
1	male	1	1	0	1	0	0	1	0	0	0	35	0	0	#NULL!	#NULL!	30.4
1	female	0	1	0	0	0	0	0	0	0	0	39	0	0	37.4	#NULL!	34.2
1	female	1	1	0	1	0	0	1	1	0	1	39	0	0	#NULL!	38.5	38.4
1	female	0	1	0	1	0	0	0	0	0	0	39	0	0	36.5	38.1	37.3
1	male	1	1	0	1	0	0	1	0	0	0	39	0	0	33.8	32.8	31.2
1	male	1	1	0	1	0	0	1	0	0	0	38	0	0	38.9	35.3	31.2
1	female	1	1	1	1	0	1	1	1	1	1	40	0	0	36.9	35.2	30.8
1	male	1	1	0	1	0	0	1	1	0	1	39	0	0	#NULL!	35.6	35.6
1	female	1	1	0	1	0	0	1	1	0	1	39	0	0	#NULL!	36.4	33
1	female	1	1	1	1	0	0	1	1	0	1	40	0	0	36.7	38.2	30.6
1	female	1	1	1	1	0	1	1	1	1	1	40	0	0	39.2	38.7	38
1	male	1	1	0	1	0	0	1	0	0	0	38	0	0	34.3	35.7	33.7
1	male	0	1	0	1	0	0	0	0	0	0	41	0	0	42.4	39.2	37.1
1	female	1	1	0	1	0	0	0	0	0	0	39	0	0	37.7	33.4	36.1
1	male	1	1	1	1	0	0	1	1	0	1	40	0	0	39.4	37.5	38.6
1	male	1	1	0	1	0	0	1	1	0	1	38	0	0	#NULL!	#NULL!	30.3
1	male	1	1	0	1	0	0	1	1	0	0	39	0	0	38.5	34	32.7
1	male	1	1	1	1	0	1	1	1	1	1	39	0	0	36.7	35.8	32.4
1	female	1	1	1	1	0	1	1	1	0	1	41	0	0	#NULL!	36.7	36.8
1	male	1	1	1	1	0	1	1	1	1	1	41	0	0	36	37.6	35.9
1	female	1	1	0	1	0	0	1	1	0	1	40	0	0	40.5	37.5	37
1	female	1	1	0	1	0	0	1	1	0	1	41	0	0	38.9	37.4	34
1	female	1	1	1	1	0	1	1	1	1	1	39	0	1	37.4	38.4	30.8
1	male	1	1	0	1	0	0	1	1	0	1	40	0	0	#NULL!	38.6	37.3
1	male	1	1	1	1	0	1	1	1	1	1	35	0	0	34.4	33	32.3
1	female	1	1	1	1	0	1	1	1	1	1	39	0	0	35.2	35.3	36.4
1	female	1	1	0	1	0	0	1	1	0	1	39	0	0	#NULL!	#NULL!	36.7
1	male	0	1	0	1	0	0	0	0	0	0	39	0	0	#NULL!	35.8	38.1
1	male	0	1	0	1	0	0	0	0	0	0	38	0	0	39.2	36.7	34.4
1	female	1	1	1	1	0	1	1	1	1	1	39	0	0	40.5	39.1	36.9
1	male	1	1	0	1	0	0	1	1	0	1	40	0	0	37.8	38.4	38.3
1	male	1	1	1	1	0	0	1	1	0	1	40	0	0	#NULL!	#NULL!	35.6
1	male	0	1	0	1	0	0	0	0	0	0	40	0	0	37.8	35.9	30.5
1	male	1	1	1	1	0	1	1	1	0	1	37	0	0	35	38	33.3
1	female	1	1	0	1	0	0	1	1	0	1	40	0	0	38.2	37.9	33.6
1	male	1	1	0	1	0	0	1	1	0	1	40	0	0	40	38.9	41.9
1	female	1	1	0	1	0	0	1	0	0	0	39	0	0	35.8	36.5	34.1
1	male	0	1	0	1	0	0	0	0	0	0	40	0	0	39.6	37.2	37
1	female	1	1	0	1	0	0	1	1	0	1	41	0	0	36.6	37	29.9
1	male	1	1	1	1	0	0	1	1	0	1	38	0	0	#NULL!	35.6	34.1
1	female	1	1	1	1	0	1	1	1	1	1	39	0	1	38.3	36	37.3
1	male	1	1	0	1	0	0	0	0	0	0	38	0	0	40.3	39.7	42.2
1	female	1	1	1	1	0	0	1	0	0	0	40	0	0	40.2	39	37.8
1	male	1	1	0	1	0	0	1	1	0	1	39	0	0	42.3	40.4	40.5
1	male	1	1	0	1	0	0	0	0	0	0	39	0	0	37.5	34.6	31.2
1	female	1	1	1	1	0	1	1	1	1	1	39	0	0	37.6	34.9	36.3
1	female	1	1	1	1	0	0	0	0	0	0	41	0	0	38.9	34.6	35.8
1	female	1	1	0	1	0	0	1	1	0	0	40	0	0	42.3	39.6	38.2
1	male	1	1	0	1	0	1	1	1	1	1	40	0	0	39.5	41.2	33.8
1	female	1	1	1	1	0	1	1	1	1	1	40	0	0	39.1	36.4	38.2
1	male	1	1	0	1	0	0	1	0	0	0	40	0	0	36.3	#NULL!	37.3
1	female	1	1	0	1	0	0	1	0	0	0	39	0	0	38.3	38.3	41.2
1	male	1	1	1	1	0	0	1	1	0	1	39	0	0	39.3	38.5	39
1	male	1	1	0	1	0	0	1	0	0	0	39	0	0	41.1	42.9	38.9
1	male	1	1	0	1	0	0	1	1	0	1	40	0	0	43.1	39	32.3
1	male	1	1	0	1	0	0	1	0	0	0	39	0	0	42.7	40.9	40.1
1	male	1	1	1	1	0	0	1	1	0	0	39	0	0	39.9	38	34.4
1	female	1	1	1	1	0	1	1	1	1	1	41	0	0	45.4	40.3	37.6
1	male	1	1	0	1	0	0	1	1	0	1	38	0	0	34.4	36.5	31.5
1	male	0	1	0	1	0	0	0	0	0	0	40	0	0	37.2	36.1	38.9
1	female	1	1	1	1	0	0	0	0	0	0	40	0	0	40.4	37.9	38
1	female	1	1	0	1	0	0	1	1	0	0	40	0	0	40.8	41.7	39.4
1	female	1	1	0	1	0	0	1	1	0	1	38	0	0	39.8	36.3	35.9
1	male	1	1	0	1	0	0	1	0	0	0	39	0	0	40.7	40.3	35.3
1	female	1	1	1	1	0	1	1	1	1	1	39	0	0	40.3	36.9	37.9
1	male	1	1	1	1	0	0	1	1	0	1	40	0	0	37.6	37.1	37.1
1	female	0	1	0	1	0	0	0	0	0	0	40	0	0	35	34	32.7
1	male	1	1	0	1	0	0	1	1	0	1	38	0	0	#NULL!	40.4	37.2
1	female	1	1	0	1	0	0	0	0	0	0	40	0	0	#NULL!	32.5	29.5
1	female	1	1	0	1	0	0	1	1	0	1	41	0	0	40.8	36.3	38.9
1	female	1	1	1	1	0	0	1	1	0	1	39	0	0	38.4	35.9	32.1
1	male	1	1	0	1	0	1	1	1	1	1	39	0	0	#NULL!	41.2	42.3
1	male	1	1	0	1	0	0	1	1	0	1	38	0	0	39.5	36.3	34.7
1	female	0	1	0	1	0	0	0	0	0	0	40	0	0	39	36.5	36.8
1	male	1	1	0	1	0	0	1	1	0	1	39	0	0	#NULL!	36.4	34.6
1	male	1	1	0	1	0	0	1	1	0	1	39	0	0	38.1	37.5	35.2
1	male	0	1	0	1	0	0	0	0	0	0	37	0	0	35.5	36.9	34.8
1	male	1	1	0	1	0	1	1	1	0	1	39	0	0	#NULL!	34.8	32.2
1	female	1	1	0	1	0	0	1	1	0	1	39	0	0	38.6	38.2	32.9
1	male	1	1	0	1	0	0	1	1	0	1	40	0	0	38.1	38	37.3
1	male	1	1	0	1	0	0	1	1	0	1	40	0	0	39.7	36.5	37.6
1	male	1	1	0	1	0	0	1	1	0	1	39	0	0	39.5	36.7	33.7
1	male	1	1	0	1	0	0	1	0	0	0	40	0	0	41.4	37.3	34.8
1	male	1	1	0	1	0	0	1	0	0	0	41	0	0	36.4	35	37.5
1	male	1	1	1	1	0	1	1	1	1	1	37	0	0	#NULL!	#NULL!	#NULL!
1	male	1	1	0	1	0	0	1	0	0	0	40	0	0	39.8	38.5	36.3
1	female	1	1	0	1	0	0	1	1	0	0	39	0	0	37.8	35.8	35
1	female	1	1	1	1	0	1	1	1	1	1	39	0	0	41.3	38.5	33
1	male	1	1	0	1	0	0	1	0	0	0	36	0	0	38.6	33.2	33
1	female	1	1	1	1	0	1	1	1	1	1	39	0	0	38	35.7	30.4
1	male	1	1	1	1	0	1	1	1	1	1	39	0	0	38.2	36.2	36.3
1	female	1	1	0	1	0	0	1	1	0	1	40	0	0	37.1	36.6	34.3
1	male	1	1	1	1	0	1	1	1	1	1	39	0	0	37.8	35	32.5
1	male	1	1	0	1	0	0	1	1	0	0	37	0	0	39.2	38.6	31.6
1	male	1	1	0	1	0	0	1	1	0	1	38	0	0	41.7	36.7	36.1
1	male	1	1	0	1	0	0	1	1	0	1	38	0	0	#NULL!	47.3	32.5
1	female	1	1	0	1	0	0	1	0	0	0	38	0	0	38.4	37.4	34.1
1	male	1	1	0	1	0	0	1	1	0	0	39	0	0	38	35.1	35.9
1	male	1	1	1	1	0	1	1	1	1	1	38	0	0	#NULL!	36.1	26.6
1	male	1	1	0	1	0	1	1	1	1	1	39	0	0	40.2	38.9	33.6
1	male	1	1	1	1	0	0	1	0	0	0	41	0	0	41.1	37.3	32.3
1	male	1	1	0	1	0	0	1	1	0	1	38	0	0	38.6	37.2	31.7
1	male	1	1	1	1	0	1	1	1	1	1	32	0	1	37.6	37	35.2
1	male	1	1	1	1	0	1	1	1	1	1	39	0	0	41.1	39.4	34.4
1	female	1	1	1	1	0	1	1	1	1	1	39	0	0	38.1	36.1	34.8
1	female	1	1	0	1	0	0	1	1	0	1	40	0	0	39.1	39.1	35.6
1	female	1	1	1	1	0	1	1	1	1	1	41	0	0	38.5	37.4	31.5
1	female	1	1	0	1	0	0	1	1	0	1	37	0	0	34.1	35.6	32.1
1	male	1	1	0	1	0	0	1	1	0	0	38	0	0	37	34.8	30.6
1	female	1	1	1	1	0	1	1	1	1	0	37	0	0	39.9	34	28.7
1	male	1	1	0	1	0	0	1	1	0	1	40	0	0	37	38.7	37.1
1	male	1	1	0	1	0	0	1	1	0	1	40	0	0	39.5	36.2	38
1	female	1	1	0	1	0	0	1	1	0	1	40	0	0	39.7	37.4	36.9
1	female	1	1	1	1	0	0	1	1	0	1	40	0	0	42.7	39.4	39.2
1	male	1	1	0	1	0	0	1	1	0	1	40	0	0	35.8	32.7	33
1	male	1	1	0	1	0	1	1	1	0	1	37	0	0	40.3	37.1	36.7
1	male	0	1	0	1	0	0	0	0	0	0	39	0	0	38.2	38	27.4
1	male	1	1	0	1	0	0	0	0	0	0	40	0	0	39.5	36.9	37.3
1	male	1	1	0	1	0	0	1	1	0	1	40	0	0	43.3	38.6	38.6
1	male	1	1	1	1	0	0	1	1	0	1	37	0	0	#NULL!	32.5	32.5
1	male	1	1	0	1	0	0	1	1	0	1	34	0	0	#NULL!	#NULL!	#NULL!
1	female	0	1	1	1	0	0	0	0	0	0	39	0	0	#NULL!	33.3	33.3
1	male	1	1	0	1	0	0	1	1	0	1	40	0	0	40.8	38.9	41.8
1	female	1	1	1	1	0	0	1	1	0	1	41	0	0	37.9	36	37.6
1	male	1	1	0	1	0	0	1	1	0	1	40	0	0	43.3	39.4	39.5
1	female	1	1	1	1	0	0	1	1	0	1	38	0	0	#NULL!	40.4	28.6
1	male	0	1	0	1	0	0	0	0	0	0	38	0	0	39.8	36.2	36.6
1	female	1	1	0	1	0	0	1	1	0	1	38	0	0	#NULL!	36	36
1	male	1	1	1	1	0	1	1	1	1	1	38	0	0	33.4	31.6	29.1
1	female	0	1	0	1	0	0	0	0	0	0	39	0	0	39.9	38.2	39.1
1	female	0	1	0	1	0	0	0	0	0	0	39	0	0	37.4	37	38.6
1	female	1	1	0	1	0	0	1	1	0	0	39	0	0	44.2	43	41.6
1	male	0	1	0	1	0	0	0	0	0	0	39	0	0	#NULL!	42	42
1	male	1	1	1	1	0	1	1	1	1	1	38	0	0	40.2	37.3	33.2
1	male	1	1	0	1	0	0	1	1	0	1	39	0	0	40	38.5	34.9
1	male	1	1	1	1	0	0	0	1	1	1	39	0	0	38.7	32.4	35
1	male	0	1	0	1	0	0	0	0	0	0	40	0	0	40.4	36.7	37.1
1	male	1	1	0	1	0	0	1	1	0	1	39	0	0	38.9	39	35.2
1	female	0	1	0	1	0	0	0	0	0	0	40	0	0	#NULL!	36.7	34.6
1	female	1	1	1	1	0	0	1	0	0	0	40	0	0	#NULL!	#NULL!	31.4
1	female	1	1	1	1	0	1	1	1	1	1	35	0	0	34.3	32.1	25.2
1	female	0	1	0	1	0	0	1	0	0	0	39	0	0	39	36.3	35.8
1	male	1	1	0	1	0	0	1	1	0	1	42	0	0	#NULL!	38.4	35.6
1	male	1	1	0	1	0	0	0	0	0	0	40	0	0	39.8	35.5	35.6
1	female	1	1	0	1	0	0	1	0	0	0	41	0	0	36.8	36.2	36.1
1	female	1	1	1	1	0	1	1	1	1	1	40	0	0	42.3	39.4	39.3
1	male	1	1	1	1	0	0	0	0	0	0	39	0	0	41.8	39.2	35.9
1	male	1	1	1	1	0	0	1	0	0	0	39	0	0	37.8	37.5	37.3
1	male	1	1	0	1	0	0	0	0	0	0	39	0	0	40.8	39.2	40
1	female	1	1	0	1	0	0	1	1	0	1	41	0	0	35	35.1	38.6
1	male	1	1	1	1	0	1	1	1	1	1	40	0	0	38.8	38.6	38.7
1	male	1	1	0	1	0	0	1	1	0	1	38	0	0	#NULL!	#NULL!	26.6
1	female	1	1	0	1	0	0	1	1	0	1	39	0	0	#NULL!	38.4	38.4
1	male	0	1	0	1	0	0	0	0	0	0	39	0	0	43	42.8	40.3
1	female	1	1	1	1	0	0	1	1	0	1	39	0	0	36.6	37.9	39.7
1	female	1	1	0	1	0	0	1	1	0	1	39	0	0	41.7	#NULL!	33.9
1	male	0	1	0	1	0	0	0	0	0	0	39	0	0	40.1	38.7	33.4
1	female	1	1	1	1	0	1	1	1	1	0	40	0	1	35.5	38.2	33.4
1	female	0	1	0	1	0	0	0	0	0	0	41	0	0	39.5	37.1	40.1
1	male	0	1	0	1	0	0	0	0	0	0	38	0	0	38.3	37.9	35.9
1	male	1	1	0	1	0	1	1	1	0	1	39	0	0	39.9	39	35.7
1	male	1	1	1	1	0	0	1	1	0	0	38	0	0	37.6	36.5	30.4
1	male	1	1	1	1	0	1	1	1	1	1	41	0	0	40.6	36.2	33.4
1	female	1	1	0	1	0	0	1	1	0	1	40	0	0	39.1	36.9	39.9
1	female	1	1	0	1	0	0	1	0	0	0	39	0	0	39	38.7	34.6
1	male	1	1	0	1	0	0	1	0	0	0	40	0	0	37.6	35.7	34.2
1	female	0	1	0	1	0	0	0	0	0	0	39	0	0	#NULL!	34.6	34.6
1	male	1	1	1	1	0	0	0	0	0	0	38	0	0	38.7	35	35.3
1	female	1	1	1	0	0	1	1	1	1	1	39	0	0	41	39.4	38.4
1	male	1	1	0	1	0	0	1	0	0	0	39	0	0	36.3	38.3	38.1
1	male	1	1	0	0	0	0	1	1	0	1	40	0	0	#NULL!	#NULL!	35.3
1	female	1	1	0	1	0	0	1	1	0	1	40	0	0	39.4	#NULL!	36.3
1	male	1	1	0	1	0	0	1	1	0	1	39	0	0	38.4	35.2	37
1	male	1	1	1	1	0	1	1	1	1	1	41	0	0	#NULL!	33.6	33.6
1	male	1	1	1	1	0	0	1	1	0	1	39	0	0	#NULL!	49.7	37.6
1	female	1	1	1	1	0	0	1	1	0	1	41	0	0	39.3	36.2	32.8
1	male	1	1	0	1	0	0	1	1	0	1	37	0	0	#NULL!	36.6	28.8
1	male	1	1	0	1	0	0	1	1	0	1	38	0	0	39.5	36.3	36.1
1	male	1	1	0	1	0	0	1	0	0	0	39	0	0	39.2	38.8	35.3
1	male	1	1	0	1	0	0	1	1	0	1	41	0	0	38.8	38	33.6
1	female	1	1	1	1	0	1	1	1	1	1	40	0	0	38.2	37.1	32
1	male	1	1	0	1	0	0	1	0	0	0	39	0	0	40.8	40	39.7
1	female	0	1	0	1	0	0	0	0	0	0	39	0	0	#NULL!	35.8	35.8
1	female	1	1	1	1	0	1	1	1	1	1	37	0	0	#NULL!	35.8	31.7
1	male	1	1	1	0	0	1	1	1	1	1	40	0	0	39.4	38	36.8
1	female	1	1	0	1	0	0	1	1	0	1	38	0	0	33.5	31.5	35.3
1	male	1	1	0	1	0	0	0	0	0	0	41	0	0	37.9	36.2	30.3
1	male	1	1	0	1	0	0	1	1	0	1	38	0	0	#NULL!	#NULL!	36.9
1	male	0	1	1	1	0	0	0	0	0	0	40	0	0	37.2	#NULL!	31.2
1	female	1	1	0	1	0	0	1	1	0	0	40	0	0	39.5	37.2	36
1	female	1	1	0	1	0	1	1	1	1	1	39	0	0	38.3	38.8	32.7
1	female	1	1	1	1	0	0	1	1	0	1	39	0	0	38.5	38.7	34.7
1	female	0	1	0	1	0	0	0	0	0	0	39	0	0	42.5	37	34.7
1	male	1	1	1	1	0	0	1	0	0	0	40	0	0	37	35.3	33.4
1	female	1	1	0	1	0	0	1	1	0	1	40	0	0	39.9	37.4	36.6
1	female	1	1	0	1	0	0	1	1	0	1	39	0	0	39.1	37.8	36.7
1	male	1	1	1	1	0	1	1	1	0	1	39	0	0	39.6	39.3	38.2
1	female	0	1	0	1	0	0	0	0	0	0	39	0	0	#NULL!	35.7	36.1
1	male	1	1	0	1	0	0	1	0	0	0	39	0	0	39.3	36.7	36.7
1	male	1	1	0	1	0	0	1	1	0	1	40	0	0	37.9	36.6	34
1	female	1	1	0	1	0	0	0	0	0	0	38	0	0	40.7	35.8	35.5
1	male	1	1	1	1	0	1	1	1	1	1	40	0	0	36.1	32.4	31.6
1	male	1	1	0	1	0	0	1	0	0	0	40	0	0	42	41.1	37.3
1	male	0	1	0	1	0	0	0	0	0	0	38	0	0	37.5	34.4	36.5
1	male	1	1	0	1	0	0	1	0	0	0	41	0	0	45.1	40.1	39.9
1	male	1	1	1	1	0	1	1	1	1	1	40	0	0	38.8	38.2	36.3
1	female	1	1	0	1	0	0	1	0	0	0	37	0	0	#NULL!	#NULL!	37.4
1	male	1	1	1	1	0	1	1	1	1	1	40	0	0	38.1	35.4	34.9
1	female	1	1	1	1	0	0	1	1	0	1	39	0	0	#NULL!	39	37.1
1	male	0	1	1	1	0	0	0	0	0	0	38	0	0	37	35.6	31.5
1	male	0	1	0	1	0	0	0	0	0	0	37	0	0	37.2	38.9	41
1	male	1	1	1	1	0	1	1	1	1	1	39	0	0	#NULL!	36.3	36.3
1	male	1	1	0	1	0	0	1	1	0	0	38	0	0	38.3	37.8	33.6
1	female	1	1	0	1	0	0	0	0	0	0	38	0	0	38.5	37.9	37.6
1	male	0	1	0	1	0	0	0	0	0	0	40	0	0	34.8	31.3	35.7
1	male	1	1	0	1	0	0	1	1	0	1	40	0	0	38.6	35.1	33.9
1	male	1	1	0	1	0	0	1	0	0	0	40	0	0	38.5	38	33.7
1	male	1	1	1	1	0	0	1	1	0	0	37	0	0	#NULL!	36.1	37
1	female	1	1	1	1	0	1	1	1	1	1	38	0	0	36.4	32.8	30.4
1	female	0	1	0	1	0	0	0	0	0	0	39	0	0	#NULL!	34.9	36.5
1	male	1	1	1	1	0	1	1	1	1	1	38	0	0	35.5	35.4	37.7
1	female	1	1	0	1	0	0	1	0	0	0	39	0	0	39.2	39.8	41.7
1	male	1	1	0	1	0	0	1	0	0	0	40	0	0	39.6	33.9	30.5
1	female	1	1	1	1	0	0	1	1	0	1	41	0	0	#NULL!	35.4	33.6
1	male	1	1	0	0	0	0	1	1	0	1	38	0	0	#NULL!	38.3	32.7
1	female	0	1	0	1	0	0	0	0	0	0	39	0	0	36.8	35.9	36.7
1	female	1	1	0	1	0	0	1	1	0	1	37	0	0	40.3	40.2	34.4
1	male	1	1	0	1	0	0	1	1	0	1	39	0	0	37.7	#NULL!	36.1
1	male	1	1	0	1	0	0	1	1	0	0	41	0	0	38.9	39.5	28.3
1	male	1	1	0	1	0	0	1	1	0	1	41	0	0	43.4	44.3	36.7
1	female	1	1	0	1	0	1	1	1	0	1	39	0	0	37.5	36.3	35.9
1	male	1	1	0	1	0	0	0	0	0	0	40	0	0	35.2	35.3	30.1
1	female	1	1	0	1	0	0	1	1	0	1	39	0	0	43.3	39.7	35.4
1	female	1	1	0	1	0	0	1	1	0	1	39	0	0	42	39.7	35.8
1	male	1	1	0	1	0	0	0	0	0	0	39	0	0	36.3	34.1	29.6
1	female	1	1	0	1	0	0	1	0	0	0	40	0	0	35.2	36.7	31.6
1	female	1	1	0	1	0	0	1	1	0	1	39	0	0	36.2	34.9	37.4
1	female	1	1	0	1	0	0	0	0	0	0	40	0	0	39.8	36.2	39.1
1	male	1	1	0	1	0	0	1	1	0	0	39	0	0	#NULL!	#NULL!	35
1	male	0	1	0	1	0	0	0	0	0	0	39	0	0	43	38.6	35.2
1	male	1	1	1	1	0	1	1	1	1	1	39	0	0	37.9	34.9	33.7
1	male	1	1	0	1	0	1	1	1	0	1	40	0	0	39.7	39.8	41
1	female	1	1	0	1	0	0	1	1	0	1	40	0	0	37.1	37.4	36.4
1	female	1	1	1	1	0	0	1	1	0	1	39	0	0	38.3	40.5	31.6
1	male	0	1	0	1	0	0	0	0	0	0	38	0	0	40.2	37.4	35.8
1	male	0	1	0	1	0	0	0	0	0	0	38	0	0	37.7	38.4	35.7
1	male	1	1	0	1	0	0	1	1	0	1	41	0	0	38.6	38.2	39.1
1	female	1	1	0	1	0	0	1	1	0	1	39	0	0	#NULL!	34.6	34.6
1	female	0	1	1	1	0	0	0	0	0	0	39	0	0	41.1	39.3	36.8
1	female	0	1	1	1	0	0	0	0	0	0	39	0	0	35	35.1	37.4
1	male	1	1	1	1	0	0	0	0	0	0	39	0	0	40.5	39.8	38.5
1	female	1	1	0	1	0	0	1	1	0	1	39	0	0	36.9	35.6	33.5
1	male	0	1	0	1	0	0	0	0	0	0	40	0	0	40.2	37	38.1
1	male	0	1	0	1	0	0	0	0	0	0	40	0	0	#NULL!	37.4	37.4
1	female	1	1	0	1	0	0	1	0	0	0	38	0	0	38.9	37.3	31.8
1	male	0	1	0	1	0	0	0	0	0	0	40	0	0	41.5	36.4	36.1
1	male	0	1	0	1	0	0	0	0	0	0	40	0	0	36	37	37.9
1	male	1	1	1	1	0	0	0	0	0	0	38	0	0	38.6	#NULL!	35.1
1	female	1	1	1	1	0	1	1	1	1	1	39	0	0	33.5	37.8	35.6
1	female	1	1	0	1	0	0	1	1	0	1	40	0	0	39.9	37.4	37.6
1	female	1	1	1	1	0	0	1	1	0	1	40	0	0	#NULL!	35.1	35.6
1	male	1	1	1	1	0	1	1	1	1	1	40	0	0	36.8	35.2	36.3
1	male	1	1	0	1	0	0	1	1	0	1	35	0	0	36	36.8	29.8
1	female	1	1	0	1	0	0	0	0	0	0	40	0	0	42.5	37.8	34
1	female	1	1	0	1	0	0	1	1	0	1	38	0	0	36.1	36.5	34.8
1	male	1	1	0	1	0	0	1	1	0	1	38	0	0	37.9	38.5	33.4
1	female	1	1	0	1	0	0	1	1	0	1	40	0	0	36	36.5	36.3
1	male	1	1	0	1	0	0	1	1	0	0	38	0	0	#NULL!	38.7	37.1
1	male	1	1	0	1	0	0	1	1	0	1	40	0	0	40.9	40	38.5
1	male	0	1	0	1	0	0	0	0	0	0	40	0	0	41	41.3	38.7
1	male	1	1	0	1	0	0	0	0	0	0	37	0	0	37.4	35.4	34.7
1	female	1	1	0	1	0	0	1	1	0	1	38	0	0	39.5	36.9	32.7
1	male	0	1	1	1	0	0	0	0	0	0	37	0	0	#NULL!	36.5	31.1
1	female	1	1	0	1	0	0	0	0	0	0	39	0	0	40.5	35	29.3
1	male	1	1	1	1	0	0	0	0	0	0	39	0	0	39.4	39.3	33.4
1	male	0	1	0	1	0	0	0	0	0	0	38	0	0	35.5	33.9	26.9
1	female	1	1	0	1	0	0	1	1	0	1	35	0	0	35.4	34.6	25.9
1	female	1	1	0	1	0	0	1	1	0	1	36	0	0	36.2	34.5	33.9
1	male	1	1	0	1	0	0	1	0	0	0	38	0	0	40.4	37.8	33
1	male	1	1	1	1	0	1	1	1	1	1	40	0	0	38.8	37.5	39.6
1	female	0	1	0	1	0	0	0	0	0	0	41	0	0	39.8	36.9	#NULL!
1	female	1	1	1	1	0	1	1	1	1	1	39	0	0	36.9	40	33.1
1	female	1	1	1	1	0	0	1	1	0	1	39	0	0	39.3	39.1	34.9
1	female	1	1	0	1	0	0	1	1	0	1	34	0	0	38.6	35.5	32.5
1	male	1	1	1	1	0	1	1	1	1	1	38	0	0	40.2	33.9	31.1
1	male	1	1	0	1	0	0	1	1	0	1	39	0	0	36.9	36.3	37.3
1	male	0	1	0	1	0	0	0	0	0	0	38	0	0	40.8	40.1	41.1
1	male	1	1	0	1	0	0	1	1	0	1	40	0	0	36.5	40.3	35.1
1	male	1	1	0	1	0	0	1	1	0	1	38	0	0	39.5	37	35.5
1	female	1	1	1	1	0	1	1	1	1	1	40	0	0	34.9	36.2	36.5
1	male	1	1	0	1	0	0	1	1	0	1	38	0	0	38.6	33.1	33.8
1	female	1	1	0	1	0	0	1	1	0	1	40	0	0	36.2	36	34.9
1	male	1	1	1	1	0	1	1	1	1	1	39	0	0	40	38.2	35.9
1	female	1	1	1	1	0	1	1	1	1	1	41	0	1	35.9	33.9	29.4
1	male	1	1	0	1	0	0	1	1	0	1	39	0	0	42.6	38.6	33.3
1	female	1	1	1	1	0	0	1	1	0	1	40	0	0	37.7	#NULL!	36.5
1	female	1	1	0	1	0	0	1	1	0	1	36	0	0	39.2	38.7	34.7
1	male	1	1	0	1	0	0	1	1	0	1	40	0	0	#NULL!	39.5	35.2
1	male	1	1	1	1	0	0	0	0	0	0	40	0	0	37.9	38.4	33.4
1	male	1	1	0	1	0	0	1	1	0	1	39	0	0	41	38.5	31.2
1	female	1	1	1	1	0	1	1	1	1	1	40	0	1	34.3	31.9	33.2
1	male	1	1	1	1	0	0	0	0	0	0	34	0	0	39.7	36.3	29.5
1	male	1	1	0	1	0	0	1	1	0	1	39	0	0	38.1	36	32.8
1	male	1	1	1	1	0	1	1	1	1	1	41	0	0	37.3	36.8	34.3
1	female	0	1	0	1	0	0	0	0	0	0	39	0	0	42.6	40.5	36.3
1	male	1	1	0	1	0	0	1	1	0	1	40	0	0	43.6	37	31.8
1	male	0	1	0	1	0	0	0	0	0	0	40	0	0	37.4	37	30.2
1	male	1	1	1	1	0	0	1	1	0	1	39	0	0	#NULL!	33.4	33.4
1	male	1	1	1	1	0	1	1	1	1	1	39	0	0	37.8	36.5	38.4
1	female	1	1	0	1	0	0	1	0	0	0	40	0	0	39.1	38.8	38.8
1	female	1	1	0	1	0	0	1	1	0	1	40	0	0	38.6	39.4	39
1	female	1	1	1	1	0	1	1	1	1	1	39	0	0	#NULL!	36.9	32.9
1	female	1	1	0	1	0	1	1	1	1	1	38	0	0	#NULL!	38.9	38.9
1	female	1	1	1	1	0	0	1	1	0	1	40	0	0	#NULL!	32.9	29.7
1	female	1	1	1	1	0	0	1	1	0	0	39	0	0	39.1	35.4	32.5
1	female	1	1	1	1	0	1	1	1	1	1	40	0	0	37.6	35	29
1	female	1	1	0	1	0	1	1	1	1	1	40	0	0	40.1	37.8	38.1
1	female	1	1	0	1	0	0	1	1	0	1	39	0	0	40.4	38.7	34.9
1	female	1	1	0	1	0	0	1	1	0	1	37	0	0	36.3	38.2	31.9
1	female	1	1	0	1	0	0	1	1	0	1	40	0	0	36.7	34.9	30.7
1	male	1	1	1	1	0	1	1	1	1	1	39	0	0	40.1	37.2	31.6
1	female	0	1	0	1	0	0	0	0	0	0	38	0	0	#NULL!	#NULL!	35.4
1	male	1	1	0	1	0	0	1	1	0	0	37	0	0	36.1	35.8	#NULL!
1	female	1	1	1	1	0	0	0	0	0	0	39	0	0	#NULL!	41.4	37.6
1	male	1	1	0	1	0	0	1	1	0	0	41	0	0	40.7	39.7	36.1
1	male	0	1	0	1	0	0	0	0	0	0	41	0	0	37.2	35.5	29
1	male	1	1	0	1	0	0	0	0	0	0	40	0	0	41.6	38.9	39.4
1	female	1	1	0	1	0	0	1	1	0	1	39	0	0	38.2	37.7	37.7
1	female	1	1	0	1	0	0	1	1	0	1	38	0	0	36.8	35.8	27.3
1	female	1	1	0	1	0	0	1	1	0	1	39	0	0	39.4	39.1	38.3
1	male	1	1	1	1	0	0	1	1	0	1	39	0	0	41.1	40.6	30
1	female	1	1	0	1	0	0	1	1	0	1	39	0	0	41.9	42.2	38.1
1	female	0	1	0	1	0	0	0	0	0	0	39	0	0	38.1	37.4	37.9
1	male	1	1	0	1	0	0	1	0	0	0	39	0	0	39.9	38	37.2
1	female	0	1	1	1	0	0	0	0	0	0	41	0	0	37.6	36.8	34.3
1	female	1	1	1	1	0	0	1	1	0	1	40	0	0	#NULL!	33.3	31.7
1	male	1	1	0	1	0	0	1	1	0	1	41	0	0	38.3	32.4	38.3
1	male	1	1	0	1	0	0	1	1	0	1	41	0	0	42.2	37.9	32.4
1	male	0	1	0	1	0	0	0	0	0	0	38	0	0	#NULL!	35	38
1	female	1	1	0	1	0	1	1	0	0	0	39	0	0	38.7	37.4	31.2
1	female	1	1	1	0	0	1	1	1	1	1	32	0	0	#NULL!	#NULL!	28.5
1	female	0	1	0	1	0	0	0	0	0	0	40	0	0	38.1	36	39.1
1	male	1	1	0	1	0	0	1	1	0	1	39	0	0	#NULL!	37.4	37.1
1	male	1	1	0	1	0	0	0	0	0	0	38	0	0	43	39.4	36.5
1	male	1	1	1	1	0	1	1	1	1	1	40	0	0	37.5	35.6	37.9
1	female	1	1	0	1	0	0	1	1	0	1	38	0	0	#NULL!	#NULL!	33.6
1	male	0	1	0	1	0	0	0	0	0	0	40	0	0	#NULL!	#NULL!	36.9
1	female	0	1	0	1	0	0	0	0	0	0	40	0	0	37.9	35.5	27.3
1	female	1	1	0	1	0	0	1	1	0	1	39	0	0	44	39.3	35.2
1	female	1	1	0	1	0	0	1	1	0	1	40	0	0	45.5	39.2	38.5
1	male	1	1	1	1	0	1	1	1	1	1	37	0	0	34.4	33.1	29.2
1	male	1	1	1	1	0	1	1	1	1	1	40	0	0	37.5	36.8	36.8
1	female	1	1	0	1	0	0	1	1	0	1	38	0	0	41.5	39.2	38.6
1	male	0	1	0	1	0	0	0	0	0	0	38	0	0	38.5	35.3	29.2
1	male	1	1	1	1	0	1	1	1	1	1	38	0	0	37.1	37.2	36
1	female	1	1	0	1	0	0	1	1	0	1	39	0	0	41.2	#NULL!	35.4
1	female	0	1	0	1	0	0	0	0	0	0	41	0	0	39.2	38.3	36.4
1	male	1	1	1	1	0	1	1	1	1	1	41	0	0	37	35.8	31.4
1	female	1	1	0	1	0	0	1	1	0	1	40	0	0	38.9	35.8	35.7
1	female	1	1	0	1	0	0	1	1	0	1	39	0	0	36.6	35.7	35.7
1	male	0	1	0	1	0	0	0	0	0	0	40	0	0	#NULL!	32.6	34.5
1	female	1	1	0	1	0	0	1	1	0	1	40	0	0	42.1	40.3	40.4
1	male	1	1	0	1	0	0	1	0	0	0	41	0	0	#NULL!	#NULL!	31.4
1	female	1	1	0	1	0	0	1	1	0	1	39	0	0	#NULL!	36.9	36.9
1	female	1	1	1	1	0	1	1	1	1	1	39	0	0	37.1	35	34.8
1	female	1	1	1	1	0	0	1	1	0	1	39	0	0	40	38.9	37.4
1	female	1	1	0	1	0	0	1	1	0	0	38	0	0	39.4	39.3	34.6
1	female	1	1	0	1	0	0	1	1	0	1	39	0	0	41.2	40.7	31.5
1	male	0	1	0	1	0	0	0	0	0	0	37	0	0	39.1	37	35.3
1	female	1	1	0	1	0	0	1	0	0	0	40	0	0	37.3	34.6	31.4
1	male	1	1	1	1	0	1	1	1	1	1	36	0	0	37.6	38.2	34.1
1	male	1	1	0	1	0	0	1	1	0	1	39	0	0	36.7	33.3	33.6
1	male	0	1	0	1	0	0	0	0	0	0	38	0	0	39.1	34.9	33.6
1	female	1	1	0	1	0	0	1	0	0	0	39	0	0	43.6	41	36.5
1	male	1	1	0	1	0	0	1	1	0	1	38	0	0	37.2	36.9	37.5
1	female	1	1	0	1	0	0	1	1	0	1	39	0	0	41.3	36.4	38
1	female	1	1	0	0	0	1	1	1	0	1	29	0	0	#NULL!	36.7	38.4
1	female	1	1	0	1	0	0	1	1	0	1	39	0	0	38.3	38	35.3
1	male	1	1	1	1	0	1	1	1	1	1	38	0	0	#NULL!	39.5	39.5
1	male	1	1	1	1	0	0	1	1	0	1	41	0	0	39.3	36.7	40
1	female	1	1	0	1	0	0	1	1	0	1	38	0	0	42	38.9	37.2
1	female	0	1	0	1	0	0	0	0	0	0	40	0	0	34.5	36.4	36
1	female	1	1	1	1	0	1	1	1	1	1	40	0	0	37.7	35.7	33.9
1	female	1	1	0	1	0	0	1	1	0	1	40	0	0	#NULL!	36.5	36.9
1	female	1	1	0	1	0	0	1	1	0	1	38	0	0	38.8	37.2	38.4
1	female	1	1	0	1	0	0	1	1	0	1	40	0	0	40.8	36.9	39
1	female	1	1	0	1	0	0	1	1	0	1	40	0	0	39.8	36.5	34.2
1	female	1	1	0	1	0	0	1	0	0	0	39	0	0	36.1	38.1	36.6
1	male	1	1	0	1	0	0	1	1	0	1	39	0	0	41.4	35.6	33.9
1	female	0	1	0	1	0	0	0	0	0	0	40	0	0	39.5	38.4	34.3
1	male	1	1	1	1	0	1	1	1	1	1	39	0	0	38.6	34.6	31.3
1	female	1	1	0	1	0	0	1	1	0	1	38	0	0	37.1	34.9	34.6
1	female	1	1	0	1	0	0	1	0	0	0	38	0	0	39	40.2	33.4
1	female	0	1	0	1	0	0	0	0	0	0	39	0	0	36.9	38.7	36.4
1	female	1	1	1	1	0	0	1	1	0	0	41	0	0	38	31.7	37.4
1	male	1	1	0	1	0	0	1	1	0	1	40	0	0	39.2	34.2	36.4
1	female	1	1	1	1	0	0	0	0	0	0	40	0	0	38.2	37.4	35.5
1	female	1	1	0	1	0	0	1	1	0	1	37	0	0	40.9	40.3	38.1
1	male	1	1	0	1	0	0	0	0	0	0	40	0	0	43.5	39.9	34.3
1	female	0	1	0	1	0	0	0	0	0	0	38	0	0	37.9	36.5	31.8
1	female	1	1	0	1	0	0	1	1	0	1	38	0	0	39.8	40.4	38
1	male	0	1	0	1	0	0	0	0	0	0	40	0	0	#NULL!	30.7	30.7
1	female	1	1	0	1	0	0	1	1	0	1	38	0	0	#NULL!	36.6	33.1
1	male	1	1	0	1	0	0	1	0	0	0	40	0	0	38.9	37	35.2
1	female	1	1	0	1	0	0	1	1	0	1	39	0	0	#NULL!	#NULL!	38.7
1	male	1	1	1	1	0	1	1	1	1	1	37	0	0	37.2	36.5	35.3
1	male	1	1	0	1	0	1	1	1	0	1	39	0	0	#NULL!	37	34.9
1	female	1	1	1	1	0	1	1	1	0	1	38	0	0	38.7	37.4	39.3
1	female	1	1	0	1	0	0	1	0	0	0	40	0	0	38.3	35.7	32.6
1	male	1	1	1	1	0	1	1	1	1	1	39	0	0	#NULL!	31.3	31.3
1	female	1	1	0	1	0	0	1	1	0	1	40	0	0	39.4	38.8	32.1
1	male	1	1	0	0	0	0	1	1	0	1	37	0	0	36.6	35.2	38.5
1	female	1	1	0	1	0	0	0	0	0	0	41	0	0	42.6	40.7	40.4
1	female	0	1	0	1	0	0	0	0	0	0	39	0	0	39	39.3	35.4
1	male	1	1	0	1	0	0	1	1	0	1	41	0	0	39.2	37.4	35.9
1	female	1	1	0	1	0	0	1	1	0	1	37	0	0	38.5	35.7	36.1
1	male	0	1	0	1	0	0	0	0	0	0	37	0	0	39.3	39.8	37.7
1	female	1	1	0	1	0	1	1	1	1	1	40	0	0	38.1	37.1	36.5
1	female	1	1	0	1	0	0	1	1	0	1	38	0	0	41.5	40	39
1	female	1	1	0	1	0	0	1	1	0	1	41	0	0	#NULL!	40.2	37.3
1	male	1	1	0	1	0	0	1	1	0	1	39	0	0	37.5	36.3	35
1	female	1	1	0	1	0	0	1	1	0	1	40	0	0	40.4	41.2	35.2
1	male	1	1	1	1	0	0	0	0	0	0	40	0	0	36.3	36	35.3
1	female	1	1	0	1	0	0	1	1	0	1	39	0	0	43.4	38.9	37.1
1	female	1	1	0	1	0	0	1	1	0	1	41	0	0	#NULL!	39.2	40.4
1	male	1	1	0	1	0	0	0	0	0	0	37	0	0	38	#NULL!	38.7
1	female	1	1	0	1	0	0	0	0	0	0	40	0	0	38.5	36.6	35.7
[truncated: 2,193 more rows]

## Sheet: Partial data from 4157 gravida
Enrolled mother	Twins (statistical mothers)	HBV DNA-positive	HBsAg-positive	HBeAg-positive	Anti-HBc-positive	Infant chronic HBV infection	Mothers with high HBV DNA levels	HBV DNA-positive during pregnancy	HBV DNA-positive before delivery	High HBV DNA levels before delivery	Persistent HBV DNA positivity	Decline in HBV DNA before delivery	Weeks from peak HBV DNA to delivery	Gestational week 2	Antiviral therapy during pregnancy 2	Antiviral therapy during pregnancy	Albumin levels at 20-24 weeks of gestation	Albumin levels at 28-32 weeks of gestation	Albumin levels before delivery
1	a	1	1	1	1	1	1	1	1	1	1	0.02	34	40	0	0	39.2	37	29.4
1	a	1	1	1	1	1	1	1	1	1	1	0	27	40	0	0	40.2	39.2	38.4
1	a	1	1	1	1	1	1	1	1	1	1	1.06	13	40	0	0	37.7	37.1	38
1	a	1	1	1	1	1	1	1	1	1	1	0.15	26	37	0	0	36.7	35	34.2
1	a	1	1	1	1	1	1	1	1	1	1	0	0	40	0	0	39.2	37.4	31.9
1	a	1	1	1	1	1	1	1	1	1	1	0.33	12	37	0	0	40.1	36.7	37.3
1	a	1	1	1	1	1	1	1	1	1	1	0	0	39	0	0	34.6	31.8	30.4
1	a	1	1	1	1	1	1	1	1	1	1	0	0	40	0	0	#NULL!	37.2	35.2
1	a	1	1	1	1	1	1	1	1	1	1	0.05	13	40	0	0	36.7	36.7	34.9
1	a	1	1	1	1	1	1	1	1	1	1	0	9	40	0	0	#NULL!	41.3	41.9
1	a	1	1	1	1	1	1	1	1	1	1	0	0	40	0	0	42.1	38.3	36.2
1	a	1	1	1	1	1	1	1	1	1	1	0	0	38	0	0	37.9	35.6	27.8
1	a	1	1	1	1	1	1	1	1	1	1	0	25	36	0	0	#NULL!	#NULL!	36.1
1	a	1	1	1	1	1	1	1	1	1	1	0.23	24	41	0	0	#NULL!	#NULL!	35.8
1	a	1	1	1	1	1	1	1	1	1	1	0.51	29	40	0	0	34.1	34.9	34.8
1	a	1	1	1	1	1	1	1	1	1	1	0.3	30	40	0	0	43	37.7	34
1	a	1	1	1	1	1	1	1	1	1	1	0	0	41	0	0	#NULL!	34.3	31.8
1	a	1	1	1	1	1	1	1	1	1	1	0.28	13	40	0	0	39.8	37.4	34.9
1	a	1	1	1	1	1	1	1	1	1	1	0.43	29	40	0	0	35.7	32.9	29.8
1	a	1	1	1	1	1	1	1	1	1	1	0	0	40	0	0	37.1	38.6	36.5
1	a	1	1	1	1	1	1	1	1	1	1	0.42	24	39	0	0	36.6	33.8	31
1	a	1	1	1	1	1	1	1	1	1	1	-0.34	27	39	0	0	#NULL!	#NULL!	38.1
1	a	1	1	1	1	1	1	1	1	1	1	0.06	27	39	0	0	#NULL!	#NULL!	42.1
1	a	1	1	1	1	1	1	1	1	1	1	0	26	38	0	0	#NULL!	#NULL!	32.2
1	a	1	1	1	1	1	1	1	1	1	1	-0.36	29	41	0	0	#NULL!	#NULL!	32.5
1	a	1	1	1	1	1	1	1	1	1	1	0	27	39	0	0	#NULL!	#NULL!	36.1
1	a	1	1	1	1	1	0	0	1	1	0	-8.04	28	40	0	0	#NULL!	#NULL!	32.9
1	a	1	1	1	1	1	1	1	1	1	1	0	28	40	0	0	#NULL!	#NULL!	32.9
1	a	1	1	1	1	1	1	1	1	1	1	0.02	29	41	0	0	#NULL!	#NULL!	35.3
1	a	1	1	1	1	0	0	1	0	0	0	3.89	26	39	0	0	39.9	37.3	34
1	a	1	1	1	1	0	0	1	1	0	1	0	0	40	0	0	#NULL!	#NULL!	32.5
1	a	1	1	0	1	0	0	1	1	0	1	0.79	29	39	0	0	39	36.4	40.8
1	a	0	1	0	1	0	0	0	0	0	0	0	24	42	0	0	38.8	37.2	35.3
1	a	1	1	0	1	0	0	1	1	0	1	1.01	33	39	0	0	37.7	41.1	40.3
1	a	1	1	0	1	0	0	1	1	0	1	0.22	27	40	0	0	38.5	37.5	32.6
1	a	1	1	0	1	0	0	1	1	0	1	0.39	21	39	0	0	38.8	38.4	38.3
1	a	1	1	0	1	0	1	1	1	1	1	0	0	36	0	0	38.5	35.9	35.4
1	a	1	1	1	1	0	1	1	1	1	1	0.34	8	39	0	0	#NULL!	37.4	34.8
1	a	1	1	1	1	0	1	1	1	1	1	0.05	5	40	0	1	38.8	39.3	35.8
1	a	1	1	0	1	0	0	1	1	0	1	0	0	37	0	0	35.3	37.7	33.1
1	a	0	1	0	1	0	0	0	0	0	0	0	0	38	0	0	38.8	38.5	35.6
1	a	1	1	0	1	0	0	1	0	0	0	2.32	32	39	0	0	39.5	35.9	29.6
1	a	1	1	1	1	0	0	1	1	0	1	0	0	40	0	0	39.7	41.3	31.5
1	a	0	1	0	1	0	0	0	0	0	0	0	0	39	0	0	#NULL!	35.8	29.7
1	a	1	1	0	1	0	0	1	1	0	1	1.05	10	37	0	0	40.4	37.7	32.9
1	a	1	1	0	1	0	0	1	1	0	1	0	0	40	0	0	37.5	33.9	33.6
1	a	1	1	0	1	0	0	1	1	0	1	0	0	40	0	0	40	36.9	36.2
1	a	1	1	0	1	0	0	1	1	0	1	0.05	2	38	0	0	39.3	36.5	35.2
1	a	0	1	0	1	0	0	0	0	0	0	0	0	38	0	0	36.7	35.9	36
1	a	1	1	0	1	0	0	1	1	0	1	0.27	30	39	0	0	37.1	37.8	34.8
1	a	0	1	0	1	0	0	0	0	0	0	0	24	40	0	0	39.6	37.2	29.9
1	a	1	1	0	1	0	0	1	1	0	1	1.02	16	40	0	0	39	40.5	41.2
1	a	1	1	0	1	0	0	0	0	0	0	0	30	39	0	0	37.9	37.2	35.8
1	a	1	1	1	1	0	1	1	1	1	1	0.25	13	39	0	0	37.8	34.8	33
1	a	1	1	1	1	0	1	1	1	1	1	0.31	29	39	0	0	34.9	36.7	35
1	a	1	1	0	1	0	0	1	0	0	0	1.76	28	40	0	0	38.3	36.7	33.7
1	a	1	1	0	1	0	0	1	1	0	1	0	0	37	0	0	41.8	35.4	36.7
1	a	1	1	1	1	0	0	1	1	0	1	0	0	40	0	0	#NULL!	31.7	28.4
1	a	1	1	0	1	0	0	0	0	0	0	0	25	39	0	0	37.9	#NULL!	35.5
1	a	1	1	1	1	0	1	1	1	1	1	0	0	35	0	0	40	35.6	29.5
1	a	0	1	0	1	0	0	0	0	0	0	0	0	38	0	0	#NULL!	36.2	33.9
1	a	1	1	0	1	0	0	1	1	0	0	0	0	39	0	0	40.8	39.6	33.7
1	a	1	1	0	1	0	0	1	0	0	0	2.37	31	37	0	0	39.8	40.4	30.8
1	a	1	1	0	1	0	0	1	0	0	0	2.86	25	37	0	0	34.6	33.2	31.2
1	a	1	1	0	0	0	0	1	1	0	1	0.39	30	40	0	0	41.7	39.4	36.7
1	a	1	1	0	1	0	0	1	1	0	1	0	0	39	0	0	#NULL!	34.7	34.7
1	a	1	1	0	1	0	0	1	1	0	1	0.54	13	38	0	0	42.3	#NULL!	34.8
1	a	1	1	1	1	0	1	1	1	1	1	0	0	38	0	0	38.2	35.3	39.8
1	a	1	1	0	1	0	0	1	1	0	1	0	0	39	0	0	39.9	41.7	38.2
1	a	0	1	0	1	0	0	0	0	0	0	0	20	40	0	0	41.8	38.3	39.8
1	a	1	1	0	1	0	0	1	1	0	1	1.45	30	40	0	0	42.8	41.6	34.8
1	a	1	1	0	1	0	0	1	1	0	1	0	0	39	0	0	39.2	38.4	36.6
1	a	1	1	1	1	0	1	1	1	1	1	0	0	38	0	0	38	37.9	29
1	a	0	1	0	1	0	0	0	0	0	0	0	0	40	0	0	40.9	36.9	32.8
1	a	1	1	1	1	0	1	1	1	1	1	0.07	31	40	0	0	39.2	40.8	38.7
1	a	1	1	0	1	0	0	1	1	0	0	0	0	39	0	0	38.6	#NULL!	37.3
1	a	1	1	0	1	0	0	1	1	0	1	1.55	32	41	0	0	36.2	36.2	37.1
1	a	1	1	0	1	0	0	1	1	0	1	1.42	22	38	0	0	44.1	43.1	34.8
1	a	1	1	0	1	0	0	1	1	0	0	1.6	26	39	0	0	40.4	40.5	#NULL!
1	a	1	1	1	1	0	0	1	1	0	1	0.03	31	39	0	0	38.2	38.4	37.2
1	a	1	1	1	1	0	0	1	1	0	1	0.82	30	41	0	0	37.6	37.4	31.6
1	a	1	1	0	1	0	0	1	1	0	1	0.78	27	38	0	0	40.8	37.9	38.9
1	a	1	1	1	1	0	1	1	1	1	1	0	30	40	0	0	37.5	37.8	34.3
1	a	1	1	0	1	0	0	1	1	0	0	0	0	38	0	0	38.7	38	35
1	a	0	1	0	1	0	0	0	0	0	0	0	30	40	0	0	40.1	36.8	33.1
1	a	1	1	1	1	0	0	0	0	0	0	0	32	40	0	0	39.3	38.9	38.2
1	a	0	1	0	1	0	0	0	0	0	0	0	0	39	0	0	38.9	36.8	35.5
1	a	1	1	0	1	0	1	1	1	1	1	0.18	5	40	0	0	42.6	37.7	41.4
1	a	1	1	0	1	0	0	1	1	0	1	0.86	32	40	0	0	39.9	36	33.2
1	a	1	1	1	1	0	0	0	0	0	0	0	34	41	0	0	39.8	37.4	36.9
1	a	1	1	0	1	0	0	1	1	0	1	0.69	31	39	0	0	37.7	37.3	39.1
1	a	1	1	1	1	0	1	1	1	1	1	0.61	23	39	0	0	37.7	35.6	33.4
1	a	1	1	1	1	0	0	1	1	0	1	0.25	33	40	0	0	38.2	39.8	35.4
1	a	1	1	0	1	0	0	1	1	0	1	0.49	5	38	0	0	#NULL!	36	33.7
1	a	1	1	0	1	0	0	1	1	0	1	1.24	14	41	0	0	35.2	38.2	35.3
1	a	0	1	0	1	0	0	0	0	0	0	0	15	40	0	0	#NULL!	38.3	38.7
1	a	1	1	1	1	0	0	1	1	0	1	0	4	36	0	0	#NULL!	33	31.3
1	a	1	1	1	1	0	1	1	1	1	1	3.14	16	39	0	0	38.5	36	36.7
1	a	1	1	1	1	0	0	0	0	0	0	0	30	40	0	0	37.3	36.6	37.4
1	a	1	1	1	1	0	1	1	1	1	1	0	0	40	0	0	#NULL!	32.8	37.1
1	a	0	1	0	1	0	0	0	0	0	0	0	5	39	0	0	38.9	37.5	37.8
1	a	1	1	0	1	0	0	1	1	0	1	0.58	4	41	0	0	39.3	37.3	#NULL!
1	a	0	1	0	0	0	0	0	0	0	0	0	12	39	0	0	#NULL!	34.7	34.8
1	a	1	1	0	1	0	0	1	1	0	1	0	0	39	0	0	37.3	38	36.2
1	a	0	1	0	1	0	0	0	0	0	0	0	26	37	0	0	45.2	41	32.7
1	a	0	1	0	1	0	0	0	0	0	0	0	27	38	0	0	#NULL!	32.6	30.9
1	a	1	1	0	1	0	0	1	1	0	1	0.49	26	38	0	0	36.2	36.4	37
1	a	1	1	0	1	0	0	1	1	0	1	0.73	13	38	0	0	40	37.6	34
1	a	1	1	0	1	0	0	1	1	0	0	0	0	39	0	0	41	37.7	39.6
1	a	1	1	0	1	0	0	1	0	0	0	3.4	29	40	0	0	37.9	38.9	33.3
1	a	1	1	0	1	0	0	1	1	0	1	0	0	39	0	0	39.4	37.2	34.6
1	a	0	1	1	1	0	0	0	0	0	0	0	27	41	0	0	39.3	39.2	34.1
1	a	1	1	0	1	0	0	1	0	0	0	1.58	25	39	0	0	37.5	36.3	37
1	a	1	1	0	1	0	0	0	0	0	0	0	22	38	0	0	37.7	38.1	32.7
1	a	1	1	0	1	0	0	1	0	0	0	1.54	15	40	0	0	37	36.2	34.3
1	a	1	1	0	1	0	0	1	1	0	1	1.69	31	38	0	0	36.8	34.5	32.6
1	a	1	1	0	1	0	0	1	1	0	1	0.03	31	38	0	0	39	37.9	34.8
1	a	1	1	1	1	0	0	1	1	0	1	1.86	32	39	0	0	35.3	36.2	26.2
1	a	1	1	0	1	0	0	1	1	0	1	0	0	38	0	0	#NULL!	43.5	34.3
1	a	1	1	1	1	0	0	1	1	0	1	0.3	23	40	0	0	45.7	43.1	41.5
1	a	0	1	0	1	0	0	0	0	0	0	0	33	41	0	0	38.5	37.1	38.6
1	a	1	1	0	1	0	0	1	0	0	0	2.01	25	36	0	0	38.4	35.8	36.1
1	a	1	1	1	1	0	0	0	0	0	0	0	35	40	0	0	38.2	37.1	35.7
1	a	1	1	0	1	0	0	0	1	0	1	0.61	30	38	0	0	38.8	34.9	38.7
1	a	1	1	1	1	0	0	1	1	0	1	0	0	39	0	0	#NULL!	33.7	33.7
1	a	1	1	1	1	0	1	1	1	0	1	0.86	32	39	0	0	40.7	38.9	31.5
1	a	1	1	0	1	0	0	0	0	0	0	0	29	40	0	0	39.7	36.8	35.8
1	a	0	1	0	1	0	0	0	0	0	0	0	21	39	0	0	37.3	37.5	#NULL!
1	a	1	1	1	1	0	1	1	1	1	1	0.34	25	38	0	0	38.1	35.9	36.1
1	a	0	1	0	1	0	0	0	0	0	0	0	0	37	0	0	39.8	38.7	37.2
1	a	1	1	1	1	0	0	1	1	0	1	0	0	40	0	0	#NULL!	33.6	33.6
1	a	0	1	0	1	0	0	0	0	0	0	0	28	39	0	0	35.8	35.9	34.5
1	a	0	1	0	1	0	0	0	0	0	0	0	31	38	0	0	39.9	37.8	35.5
1	a	1	1	0	1	0	0	1	1	0	1	0	0	39	0	0	38.7	38.7	37.1
1	a	1	1	1	1	0	1	1	1	1	1	0	0	38	0	0	37	37.5	37.3
1	a	1	1	0	1	0	0	1	1	0	1	0	0	38	0	0	35.4	33.4	33.7
1	a	1	1	0	1	0	0	1	1	0	1	0.91	27	37	0	0	37.8	33.4	32.7
1	a	1	1	0	1	0	0	1	1	0	1	0	0	41	0	0	37	35.6	35
1	a	0	1	0	1	0	0	0	0	0	0	0	0	37	0	0	39.5	39.4	38.4
1	a	1	1	1	1	0	1	1	1	1	1	0	0	39	0	0	#NULL!	41.2	41.2
1	a	1	1	0	1	0	0	1	1	0	1	0.59	11	39	0	0	38.7	37	36.9
1	a	0	1	0	1	0	0	0	0	0	0	0	30	41	0	0	37.3	37.4	29.4
1	a	1	1	1	1	0	0	1	1	0	0	0	0	38	0	0	38.8	40.7	34.4
1	a	1	1	1	1	0	1	1	1	1	1	0	0	40	0	0	#NULL!	37.3	32.1
1	a	1	1	0	1	0	0	1	0	0	0	3.42	23	36	0	0	38.6	39	39.9
1	a	1	1	0	1	0	0	1	0	0	0	1.84	30	39	0	0	39.5	37.5	36.2
1	a	1	1	1	1	0	0	1	1	0	1	0	0	39	0	0	#NULL!	32.6	34.2
1	a	1	1	1	1	0	1	1	1	1	1	0.41	9	39	0	0	#NULL!	40.5	35.1
1	a	0	1	0	1	0	0	0	0	0	0	0	28	39	0	0	36.4	34.6	36.6
1	a	1	1	1	1	0	1	1	1	1	1	0.08	8	40	0	0	40.3	36.9	34.8
1	a	0	1	0	1	0	0	0	0	0	0	0	32	40	0	0	39.2	38.3	34.1
1	a	1	1	0	1	0	0	1	1	0	1	0.19	24	39	0	0	36.7	33.6	38
1	a	1	1	0	1	0	1	1	1	1	1	0	0	40	0	0	42	36.2	36.9
1	a	1	1	0	1	0	0	1	0	0	0	3.13	32	40	0	0	41.1	39	38.5
1	a	1	1	1	1	0	0	1	1	0	1	2.39	33	40	0	0	41.1	38.4	36.4
1	a	1	1	0	1	0	0	1	1	0	1	0	0	40	0	0	37.9	34.5	29.4
1	a	1	1	0	1	0	0	1	1	0	1	0.92	31	40	0	0	34.3	34	34.6
1	a	1	1	1	1	0	1	1	1	1	1	0	0	38	0	0	38.5	35.1	33.1
1	a	0	1	0	1	0	0	0	0	0	0	0	25	39	0	0	40	37.7	34.2
1	a	1	1	0	1	0	0	1	1	0	1	0.36	25	39	0	0	39.6	38.6	34.1
1	a	0	1	0	1	0	0	0	0	0	0	0	0	39	0	0	#NULL!	30.7	30.7
1	a	1	1	1	1	0	1	1	1	1	1	0	0	40	0	0	42.9	38.8	34.2
1	a	1	1	1	1	0	1	1	1	1	1	0	0	39	0	0	35.7	36.5	33.6
1	a	1	1	0	1	0	0	1	1	0	1	0	0	39	0	0	#NULL!	35.4	35.4
1	a	1	1	0	1	0	0	1	1	0	1	1.57	27	38	0	0	#NULL!	36.4	37.2
1	a	1	1	1	1	0	1	1	1	1	1	0.58	36	40	0	0	36.1	35.4	37.3
1	a	1	1	0	1	0	0	1	1	0	1	0	0	38	0	0	37.4	38.1	31.6
1	a	1	1	0	1	0	0	1	0	0	0	2.72	31	40	0	0	41.1	33.7	33.7
1	a	1	1	0	1	0	0	1	0	0	0	4.12	34	40	0	0	#NULL!	37.8	36.3
1	a	1	1	1	1	0	0	1	0	0	0	1.42	33	41	0	0	38.6	35.9	34.4
1	a	1	1	0	1	0	0	1	1	0	1	0	0	37	0	0	40.4	40.6	33.4
1	a	1	1	0	1	0	0	1	1	0	1	1.73	14	40	0	0	41	40.6	#NULL!
1	a	1	1	0	1	0	0	1	1	0	1	0	0	40	0	0	39.4	36.7	37.2
1	a	0	1	0	1	0	0	0	0	0	0	0	20	40	0	0	39.2	36.4	37.2
1	a	1	1	0	1	0	0	0	0	0	0	0	0	41	0	0	37.6	36.5	36.4
1	a	1	1	0	1	0	0	1	0	0	0	2.89	29	40	0	0	40.5	36.8	39.4
1	a	0	1	0	1	0	0	0	0	0	0	0	27	40	0	0	39.4	39.5	41.6
1	a	1	1	0	1	0	0	1	0	0	0	2.74	20	38	0	0	39.5	40	39
1	a	1	1	0	1	0	0	1	1	0	1	0	0	41	0	0	44	38.3	36.4
1	a	0	1	0	1	0	0	0	0	0	0	0	28	40	0	0	38.1	#NULL!	40.1
1	a	1	1	1	1	0	1	1	1	1	1	0	0	40	0	0	37.7	38.9	36
1	a	1	1	0	1	0	0	1	1	0	1	0.6	7	40	0	0	#NULL!	40.7	39.9
1	a	1	1	1	1	0	0	1	1	0	0	0	0	40	0	0	40.9	38.1	35.2
1	a	1	1	1	1	0	0	0	0	0	0	0	33	40	0	0	40.2	36	37.2
1	a	1	1	0	1	0	0	0	0	0	0	0	0	41	0	0	40.2	36.1	35.8
1	a	1	1	0	1	0	0	1	1	0	1	0.8	33	38	0	0	41.5	40.3	36.5
1	a	1	1	0	1	0	0	0	0	0	0	0	0	39	0	0	37	36.3	29.8
1	a	0	1	0	1	0	0	0	0	0	0	0	26	39	0	0	39.2	35.3	33.5
1	a	1	1	1	1	0	1	1	1	1	1	0	23	36	0	0	#NULL!	35.6	36.6
1	a	0	1	0	1	0	0	0	0	0	0	0	27	39	0	0	35.9	32.3	31.2
1	a	1	1	0	1	0	0	1	1	0	1	0.93	34	39	0	0	42	38.7	34.8
1	a	1	1	0	1	0	0	1	1	0	1	0.25	29	40	0	0	37.2	36.6	37.8
1	a	0	1	0	1	0	0	0	0	0	0	0	31	40	0	0	38	37.7	36.7
1	a	0	1	0	1	0	0	0	0	0	0	0	26	40	0	0	39.4	41.4	37.1
1	a	1	1	0	1	0	0	1	1	0	1	1.12	33	40	0	0	37.7	36.9	35.2
1	a	1	1	0	1	0	0	1	0	0	0	3.21	15	38	0	0	38.9	36.3	36
1	a	1	1	1	1	0	0	1	1	0	1	0.03	27	39	0	0	38.3	36.3	36.6
1	a	1	1	0	1	0	0	1	1	0	0	0	0	40	0	0	35.9	31.5	32.4
1	a	1	1	0	1	0	0	0	0	0	0	0	29	40	0	0	39.7	38.9	38.2
1	a	1	1	0	1	0	0	0	0	0	0	0	0	38	0	0	36	35.2	35.8
1	a	1	1	0	1	0	0	1	1	0	1	1.48	29	37	0	0	41.7	36.7	35.3
1	a	0	1	1	1	0	0	0	0	0	0	0	0	29	0	0	#NULL!	36.5	36.5
1	a	1	1	1	1	0	0	1	0	0	0	3.28	30	38	0	0	38.5	38.5	36.6
1	a	0	1	0	1	0	0	0	0	0	0	0	27	39	0	0	38.9	35.9	36.3
1	a	1	1	0	1	0	0	1	1	0	0	0	0	39	0	0	37.8	37.5	33.6
1	a	1	1	0	1	0	0	1	1	0	1	0	0	39	0	0	38.3	37.2	38.1
1	a	0	1	1	1	0	0	0	0	0	0	0	23	36	0	0	41.6	36.8	30.2
1	a	1	1	1	1	0	1	1	1	1	1	0.61	23	37	0	0	34.9	36.9	37.5
1	a	0	1	0	1	0	0	0	0	0	0	0	33	41	0	0	35.9	36.1	35.6
1	a	0	1	0	1	0	0	0	0	0	0	0	28	39	0	0	34.8	32.9	36.1
1	a	1	1	1	1	0	1	1	1	0	1	5.02	12	39	0	0	37	37.4	31.9
1	a	1	1	0	1	0	0	0	0	0	0	0	26	41	0	0	40.7	37.1	39.3
1	a	1	1	1	1	0	1	1	1	1	1	0	0	40	0	0	38.9	38.9	32.9
1	a	0	1	0	1	0	0	0	0	0	0	0	27	40	0	0	39.7	37.1	36.7
1	a	1	1	1	1	0	1	1	1	1	1	0	0	38	0	0	34.5	33.3	28.5
1	a	1	1	1	1	0	0	1	1	0	1	0.12	34	39	0	0	40.8	38	28.8
1	a	0	1	0	1	0	0	1	0	0	0	1.32	0	39	0	0	#NULL!	39.7	#NULL!
1	a	1	1	1	1	0	1	1	1	1	1	0	0	40	0	0	#NULL!	37.5	32.3
1	a	0	1	0	1	0	0	0	0	0	0	0	0	38	0	0	32.7	39	31.4
1	a	0	1	0	0	0	0	0	0	0	0	0	15	40	0	0	42.2	38.8	34.1
1	a	1	1	0	1	0	0	1	0	0	0	3.37	26	39	0	0	36.9	36.8	36.5
1	a	1	1	1	1	0	1	1	1	1	1	0	0	39	0	0	33	35.1	31.6
1	a	1	1	1	1	0	1	1	1	1	1	0	0	40	0	0	40.3	37	35.3
1	a	1	1	1	1	0	0	0	0	0	0	0	37	40	0	0	39.4	37.1	34.5
1	a	1	1	0	1	0	0	1	1	0	1	0.86	9	37	0	0	39.6	36.7	33.9
1	a	1	1	1	1	0	0	1	1	0	1	0	0	40	0	0	34.7	32.1	30.7
1	a	1	1	0	1	0	0	1	1	0	0	0.09	12	41	0	0	38	38.3	39.3
1	a	1	1	0	1	0	0	1	1	0	1	1.1	25	40	0	0	40	36.4	38.1
1	a	0	1	0	1	0	0	0	0	0	0	0	0	39	0	0	#NULL!	36.6	34.9
1	a	1	1	1	1	0	0	1	0	0	0	3.05	29	41	0	0	37.8	35.8	34.6
1	a	1	1	0	1	0	0	1	0	0	0	1.26	32	39	0	0	34.7	34.8	35.3
1	a	0	1	0	1	0	0	0	0	0	0	0	31	39	0	0	39.8	37.3	36.1
1	a	1	1	1	1	0	1	1	1	1	1	0	33	41	0	0	37.2	37.9	38.6
1	a	1	1	0	1	0	0	1	1	0	1	0	0	38	0	0	36.8	36.6	35.2
1	a	0	1	1	1	0	0	0	0	0	0	0	27	39	0	0	39.5	38	32
1	a	1	1	0	1	0	0	1	1	0	1	0	0	39	0	0	42	42	37.9
1	a	1	1	1	1	0	1	1	1	1	1	0	0	40	0	0	#NULL!	35.9	35.9
1	a	1	1	1	1	0	0	1	1	0	1	0.48	9	38	0	0	38.7	37.4	36.1
1	a	0	1	0	1	0	0	0	0	0	0	0	32	39	0	0	36.2	36.1	35.1
1	a	1	1	0	1	0	0	1	1	0	1	0.61	24	39	0	0	#NULL!	38.2	38.1
1	a	0	1	0	1	0	0	0	0	0	0	0	0	39	0	0	#NULL!	32.3	31.6
1	a	1	1	0	1	0	1	1	1	1	1	0	0	39	0	0	#NULL!	36.4	36.4
1	a	0	1	0	1	0	0	0	0	0	0	0	23	41	0	0	38.5	37.2	34.1
1	a	1	1	0	1	0	0	1	1	0	1	0	0	38	0	0	37.3	35	35.5
1	a	1	1	0	1	0	0	1	1	0	1	0	0	40	0	0	#NULL!	33.9	33.9
1	a	1	1	0	1	0	0	1	1	0	1	1.5	32	39	0	0	42.7	#NULL!	39.6
1	a	0	1	0	1	0	0	0	0	0	0	0	0	39	0	0	#NULL!	36	36.9
1	a	1	1	0	1	0	0	1	1	0	1	1.09	28	40	0	0	38.7	36.4	37.6
1	a	1	1	1	1	0	0	0	0	0	0	0	35	40	0	0	40.5	39.5	36.7
1	a	1	1	0	1	0	0	1	1	0	0	0	0	40	0	0	37.3	35.3	31.7
1	a	1	1	0	1	0	0	1	0	0	0	4.44	9	39	0	0	39.6	35.7	34.3
1	a	1	1	1	1	0	1	1	1	1	1	0.3	16	39	0	0	41.6	39.8	36.2
1	a	1	1	0	1	0	0	1	0	0	0	3.21	35	39	0	0	38.9	37.9	31.9
1	a	1	1	1	1	0	0	1	1	0	1	0.16	30	38	0	0	35.1	36.5	35.2
1	a	0	1	0	1	0	0	0	0	0	0	0	0	39	0	0	36.5	34.4	31
1	a	1	1	0	1	0	0	1	1	0	1	0.28	24	38	0	0	35.4	33.5	31.9
1	a	0	1	0	1	0	0	0	0	0	0	0	15	40	0	0	40.3	38.6	30
1	a	0	1	0	1	0	0	0	0	0	0	0	27	40	0	0	39.7	38.3	37.2
1	a	1	1	0	1	0	0	1	1	0	0	0.09	3	40	0	0	#NULL!	35.5	31.4
1	a	1	1	1	1	0	0	0	0	0	0	0	29	38	0	0	37.5	34.5	35.4
1	a	1	1	1	1	0	1	1	1	1	1	0	0	38	0	0	37.8	36	34.2
1	a	1	1	1	1	0	1	1	1	1	1	0.01	25	40	0	0	#NULL!	41.9	33.5
1	a	1	1	0	1	0	0	0	0	0	0	0	13	38	0	0	35.9	33.9	31.9
1	a	1	1	0	1	0	0	1	0	0	0	1.77	30	39	0	0	40.8	36.4	37.2
1	a	1	1	0	1	0	0	1	1	0	0	0	0	38	0	0	36.7	34.4	34.3
1	a	0	1	1	1	0	0	0	0	0	0	0	0	41	0	0	#NULL!	37.3	34.7
1	a	1	1	0	1	0	0	1	1	0	1	0.3	35	39	0	0	42	42.5	41.3
1	a	1	1	1	1	0	1	1	1	1	1	0	0	39	0	0	39.2	38.5	31.2
1	a	1	1	1	1	0	0	1	1	0	1	0	0	39	0	0	#NULL!	34	34
1	a	1	1	0	1	0	0	1	1	0	1	0	0	39	0	0	41.5	36.9	33.7
1	a	1	1	1	1	0	1	1	1	1	1	0.42	32	39	0	0	33.7	34	28.3
1	a	1	1	0	1	0	0	1	1	0	1	0	0	40	0	0	#NULL!	29.5	39.1
1	a	1	1	1	1	0	1	1	1	1	1	0.35	29	37	0	0	38.6	38.2	33.7
1	a	1	1	0	1	0	0	1	1	0	1	1.76	34	40	0	0	38.7	39.1	36.5
1	a	1	1	0	1	0	0	1	1	0	1	0	0	40	0	0	42.7	38.5	37.5
1	a	1	1	1	1	0	1	1	1	1	1	0	0	37	0	0	#NULL!	36.5	34.1
1	a	1	1	0	1	0	0	1	1	0	0	0	0	38	0	0	41.3	37.5	36.4
1	a	1	1	1	1	0	1	1	1	1	1	0	14	38	0	0	38	34.8	39.1
1	a	1	1	1	1	0	1	1	1	1	1	0	31	40	0	0	38.7	#NULL!	37.5
1	a	1	1	1	1	0	1	1	1	1	1	0.06	12	40	0	0	38.4	34.2	29.9
1	a	1	1	1	1	0	0	1	1	0	1	1.24	13	40	0	0	38.4	34.6	39
1	a	1	1	0	1	0	0	1	0	0	0	2.95	34	40	0	0	35.7	34.8	38.7
1	a	1	1	0	1	0	0	1	1	0	1	0	0	37	0	0	39.7	37.8	35.7
1	a	0	1	0	1	0	0	0	0	0	0	0	0	41	0	0	42	38.4	34.5
1	a	1	1	0	1	0	0	1	1	0	1	0.1	25	38	0	0	37.4	36.9	35.1
1	a	1	1	0	1	0	0	1	1	0	1	0.39	23	39	0	0	36.5	37.6	38.4
1	a	1	1	0	1	0	0	1	1	0	1	0.34	28	39	0	0	40.9	37.2	37.1
1	a	1	1	0	1	0	0	1	1	0	1	0	0	38	0	0	38.4	#NULL!	36.1
1	a	1	1	0	1	0	0	1	0	0	0	1.47	31	39	0	0	38	36.5	35.9
1	a	1	1	1	1	0	0	1	1	0	1	0	0	38	0	0	#NULL!	37.7	39.3
1	a	1	1	1	1	0	1	1	1	1	1	0.21	14	40	0	0	#NULL!	37.5	35.2
1	a	1	1	0	1	0	0	1	0	0	0	2.98	15	39	0	0	40.1	37.7	36
1	a	1	1	1	1	0	1	1	1	1	1	0.36	15	39	0	1	38.1	36.9	34.6
1	a	1	1	1	1	0	1	1	1	1	1	0	34	38	0	0	40.9	42.7	39
1	a	1	1	0	1	0	0	0	0	0	0	0	34	40	0	0	37.3	37.8	31.5
1	a	1	1	0	1	0	0	1	1	0	1	0	0	39	0	0	#NULL!	38.5	37.3
1	a	0	1	0	1	0	0	0	0	0	0	0	27	37	0	0	38.6	38	36.3
1	a	1	1	0	1	0	0	1	1	0	1	0.74	7	40	0	0	#NULL!	29.1	35.3
1	a	1	1	0	1	0	0	1	1	0	1	1.34	16	40	0	0	38.7	36.9	40.7
1	a	0	1	0	1	0	0	0	0	0	0	0	33	38	0	0	37.9	36.9	40.4
1	a	1	1	0	1	0	0	1	1	0	1	2.19	15	41	0	0	40.2	37	35.6
1	a	1	1	0	1	0	1	1	1	1	1	0	0	41	0	0	#NULL!	#NULL!	39.6
1	a	1	1	0	1	0	0	1	1	0	0	0	0	40	0	0	35.9	34.7	36.6
1	a	1	1	0	1	0	0	0	0	0	0	0	35	39	0	0	37.3	36.4	35.5
1	a	0	1	1	1	0	0	0	0	0	0	0	0	40	0	0	#NULL!	36.6	36.6
1	a	1	1	0	1	0	0	1	1	0	1	0.57	27	40	0	0	39.3	38.7	33.4
1	a	1	1	0	1	0	0	1	1	0	1	0	0	39	0	0	39.3	38.5	33.7
1	a	1	1	0	1	0	0	1	1	0	1	0.31	7	35	0	0	37.3	36	38.3
1	a	1	1	1	1	0	1	1	1	1	1	0	0	39	0	0	#NULL!	43.8	37.7
1	a	0	1	0	1	0	0	0	0	0	0	0	24	39	0	0	40	37.8	32.1
1	a	1	1	1	1	0	1	1	1	1	1	0.49	33	39	0	0	#NULL!	#NULL!	34.2
1	a	1	1	0	1	0	0	0	0	0	0	0	33	41	0	0	38.7	34	38.2
1	a	1	1	0	1	0	0	0	0	0	0	0	28	41	0	0	#NULL!	36.9	37.4
1	a	1	1	1	0	0	0	1	1	0	1	0	0	40	0	0	38	37.6	31.4
1	a	1	1	1	1	0	1	1	1	1	1	0	20	31	0	0	37.4	30.4	30.4
1	a	1	1	0	1	0	0	1	0	0	0	2.5	32	40	0	0	38.8	36.6	37
1	a	1	1	0	1	0	0	1	0	0	0	3.54	32	40	0	0	36.5	40	36.7
1	a	1	1	0	1	0	0	1	0	0	0	1.85	16	40	0	0	38.9	38.3	37.8
1	a	1	1	0	1	0	0	1	1	0	1	0	0	41	0	0	37.4	40.3	31.1
1	a	1	1	1	1	0	1	1	1	1	1	0	0	39	0	0	41	35.9	38
1	a	1	1	0	1	0	0	1	0	0	0	1.68	24	39	0	0	39.1	36.2	37
1	a	1	1	0	1	0	0	1	1	0	1	1.26	9	39	0	0	40	37	38.2
1	a	1	1	0	1	0	0	1	1	0	1	1.39	27	39	0	0	39.8	39.4	34.3
1	a	1	1	1	1	0	1	1	1	1	1	0.32	32	38	0	0	37.4	33.4	31.4
1	a	1	1	0	1	0	0	1	1	0	1	0.21	14	38	0	0	39.4	38.3	36
1	a	0	1	0	1	0	0	0	0	0	0	0	15	41	0	0	#NULL!	39.9	37.8
1	a	1	1	0	1	0	0	1	1	0	1	0.02	16	40	0	0	36.2	34	36.4
1	a	0	1	0	1	0	0	0	0	0	0	0	0	37	0	0	#NULL!	32.1	30.8
1	a	0	1	0	1	0	0	0	0	0	0	0	27	39	0	0	37.2	35.6	35.8
1	a	1	1	0	1	0	0	1	1	0	1	0	0	38	0	0	#NULL!	33.9	39.6
1	a	1	1	0	1	0	0	1	1	0	1	2.33	14	39	0	0	37.4	34.4	35.2
1	a	1	1	0	1	0	0	1	1	0	0	0.42	13	41	0	0	39.5	38.2	36.1
1	a	0	1	0	1	0	0	0	0	0	0	0	0	42	0	0	39.2	#NULL!	34.3
1	a	1	1	0	1	0	0	1	1	0	1	0.8	31	40	0	0	41	38.4	37.3
1	a	1	1	1	1	0	1	1	1	1	1	0.11	34	41	0	0	38	36.7	37
1	a	0	1	0	1	0	0	0	0	0	0	0	0	37	0	0	#NULL!	36.1	31.4
1	a	1	1	0	1	0	0	1	1	0	1	0.59	27	41	0	0	43.7	39.4	41.3
1	a	0	1	0	1	0	0	1	0	0	0	3.14	30	39	0	0	38.6	38.2	39
1	a	1	1	0	1	0	0	1	1	0	0	0	0	39	0	0	39.4	38.7	37.8
1	a	0	1	0	1	0	0	1	0	0	0	2.32	1	39	0	0	#NULL!	#NULL!	31.8
1	a	1	1	0	1	0	0	1	1	0	1	0	0	41	0	0	#NULL!	#NULL!	33.1
1	a	1	1	0	1	0	0	1	1	0	1	0.81	32	40	0	0	40.5	41.6	37.5
1	a	1	1	0	1	0	0	1	1	0	1	0	0	40	0	0	#NULL!	37.3	34.2
1	a	1	1	1	1	0	1	1	1	1	1	0	0	34	0	0	#NULL!	39.6	39.6
1	a	1	1	0	1	0	0	1	1	0	1	0.24	34	39	0	0	39.6	40.9	38.1
1	a	1	1	0	1	0	0	1	1	0	1	1.17	29	38	0	0	37.1	38.8	32.8
1	a	0	1	0	0	0	0	0	0	0	0	0	18	39	0	0	39.7	38	32.5
1	a	0	1	0	1	0	0	0	0	0	0	0	0	39	0	0	42.6	38.2	38.5
1	a	1	1	1	1	0	1	1	1	1	1	0.48	11	39	0	0	38.5	36	29
1	a	1	1	1	1	0	1	1	1	1	1	0	0	39	0	0	#NULL!	35.5	33.5
1	a	1	1	0	1	0	0	1	1	0	1	0.42	31	38	0	0	37.4	38.5	37.7
1	a	1	1	0	1	0	0	1	0	0	0	2.32	29	40	0	0	39.3	38.1	31.6
1	a	1	1	0	1	0	0	1	1	0	1	0.34	32	39	0	0	38.8	37.5	36.6
1	a	1	1	0	1	0	0	1	1	0	1	1.33	33	40	0	0	36.2	37.3	36.9
1	a	1	1	0	1	0	0	1	0	0	0	3.57	23	41	0	0	38.2	37.2	31.1
1	a	1	1	0	1	0	0	0	0	0	0	0	33	38	0	0	42.6	42.6	32.9
1	a	1	1	0	1	0	0	1	1	0	1	0	0	39	0	0	41.2	38.4	32.9
1	a	1	1	0	1	0	0	1	0	0	0	2.98	26	40	0	0	39.2	37.4	38.7
1	a	1	1	1	1	0	0	1	1	0	1	0.46	24	39	0	0	40	39.5	30.6
1	a	1	1	1	1	0	0	1	1	0	0	0	0	39	0	0	36.3	34.2	36.9
1	a	1	1	0	1	0	0	1	1	0	1	0.97	29	40	0	0	40.9	39.6	38.4
1	a	1	1	0	1	0	0	1	1	0	1	0.19	25	41	0	0	43.5	39.8	34.3
1	a	1	1	0	1	0	0	1	1	0	1	0	0	40	0	0	37.5	36.8	34.1
1	a	1	1	1	1	0	0	1	1	0	1	0	0	39	0	0	39.5	38.2	33.3
1	a	1	1	0	1	0	0	1	0	0	0	3.75	13	40	0	0	40.6	39.1	39.2
1	a	1	1	0	1	0	0	1	1	0	1	0	0	39	0	0	#NULL!	33.3	33.5
1	a	1	1	0	1	0	0	1	1	0	1	0.05	14	38	0	0	43.1	41.2	39.2
1	a	0	1	0	1	0	0	0	0	0	0	0	0	39	0	0	#NULL!	35.3	36.4
1	a	1	1	0	1	0	0	1	1	0	1	0	0	40	0	0	#NULL!	35.5	31.8
1	a	1	1	1	1	0	0	0	0	0	0	0	35	40	0	0	38.8	37.4	33.8
1	a	1	1	0	1	0	0	1	1	0	1	0	33	39	0	0	34.9	34.9	34.2
1	a	1	1	0	1	0	0	1	1	0	1	0.95	15	39	0	0	38.9	36.5	38.3
1	a	1	1	1	1	0	1	1	1	1	1	0	0	39	0	0	#NULL!	39.6	39.6
1	a	1	1	1	1	0	0	1	1	0	1	0.9	29	39	0	0	38.5	36.1	34.1
1	a	0	1	0	1	0	0	0	0	0	0	0	28	39	0	0	41.6	38.1	37
1	a	1	1	0	1	0	0	1	1	0	1	0.44	11	39	0	0	37.7	37.3	34.2
1	a	1	1	0	1	0	1	1	1	1	1	0.09	17	38	0	0	#NULL!	#NULL!	34.4
1	a	1	1	0	1	0	0	1	1	0	0	0.61	12	39	0	0	38	37	35.8
1	a	1	1	0	1	0	0	1	1	0	1	0.52	29	40	0	0	#NULL!	34.7	35.3
1	a	0	1	0	1	0	0	0	0	0	0	0	32	41	0	0	33.3	34.8	37.7
1	a	1	1	1	1	0	0	0	0	0	0	0	29	41	0	0	38.3	#NULL!	35.2
1	a	1	1	1	1	0	0	1	0	0	0	2.1	20	41	0	0	40.7	39.1	37.2
1	a	0	1	0	1	0	0	0	0	0	0	0	8	39	0	0	#NULL!	36.1	35.9
1	a	1	1	0	1	0	0	1	1	0	1	0.88	27	39	0	0	37.3	37.2	34.6
1	a	1	1	1	1	0	0	1	1	0	0	0	0	40	0	0	41.3	38.9	31
1	a	1	1	0	1	0	0	1	1	0	1	0.05	29	38	0	0	40.3	38.3	32.7
1	a	0	1	0	1	0	0	0	0	0	0	0	25	39	0	0	#NULL!	39.1	40.5
1	a	1	1	0	1	0	0	1	1	0	1	0.28	13	40	0	0	40.7	39	36.9
1	a	1	1	0	1	0	0	1	1	0	1	0.29	28	40	0	0	38.8	37.3	35
1	a	0	1	0	1	0	0	0	0	0	0	0	31	39	0	0	38.2	39.8	35.6
1	a	1	1	0	1	0	0	1	1	0	1	1.02	32	39	0	0	42.6	38.9	37.7
1	a	1	1	0	1	0	0	1	1	0	1	0	0	40	0	0	41.1	40.3	37.7
1	a	1	1	0	1	0	0	0	0	0	0	0	28	39	0	0	35.5	31.3	33.8
1	a	0	1	0	1	0	0	0	0	0	0	0	26	40	0	0	37.1	35.4	29.2
1	a	1	1	0	1	0	0	1	1	0	1	0.62	33	41	0	0	35.5	34.8	34.5
1	a	0	1	0	1	0	0	0	0	0	0	0	0	40	0	0	36.3	36.4	30.8
1	a	1	1	1	1	0	1	1	1	1	1	0	0	39	0	0	#NULL!	35.7	32.4
1	a	1	1	1	1	0	1	1	1	1	1	0.18	27	39	0	0	40.3	39.8	36.7
1	a	1	1	0	1	0	0	1	1	0	1	0.14	7	39	0	0	#NULL!	36.5	30
1	a	1	1	0	1	0	0	1	1	0	1	1.24	27	39	0	0	36.8	40.2	37.7
1	a	1	1	1	1	0	1	1	1	1	1	0	0	38	0	0	38.3	38.6	34.8
1	a	1	1	1	1	0	1	1	1	1	1	0.65	27	38	0	0	41.2	38.7	31.2
1	a	1	1	0	1	0	0	1	1	0	0	0	0	39	0	0	38.8	36.7	37.2
1	a	1	1	0	1	0	0	1	1	0	1	1.34	23	38	0	0	44.1	40.9	40.8
1	a	0	1	0	1	0	0	0	0	0	0	0	0	39	0	0	37.1	35.7	35.3
1	a	1	1	0	1	0	0	0	0	0	0	0	29	39	0	0	41.5	39.3	37.5
1	a	0	1	0	1	0	0	0	0	0	0	0	11	38	0	0	39.3	38.5	34.8
1	a	1	1	0	1	0	0	1	1	0	1	0	0	38	0	0	36.4	35.2	36.3
1	a	1	1	0	1	0	0	0	0	0	0	0	25	40	0	0	40.2	36.4	34.2
1	a	1	1	0	1	0	0	1	1	0	0	0	0	41	0	0	38.5	38.4	38.8
1	a	1	1	0	1	0	0	1	1	0	1	0.44	21	39	0	0	39.1	35.1	35.9
1	a	1	1	0	1	0	0	1	0	0	0	1.3	24	39	0	0	40.6	40.6	40.6
1	a	1	1	0	1	0	0	1	1	0	0	0	0	40	0	0	38.8	36.8	36.8
1	a	1	1	0	1	0	0	1	1	0	1	0	0	40	0	0	41.1	44.2	29.7
1	a	1	1	1	1	0	0	1	0	0	0	1.56	11	36	0	0	35.7	37	37.1
1	a	1	1	0	1	0	0	1	1	0	1	0	0	40	0	0	#NULL!	39.4	36
1	a	1	1	0	1	0	0	1	1	0	0	0	0	37	0	0	40.2	40.4	37.7
1	a	1	1	1	1	0	1	1	1	1	1	0	32	40	0	0	39.7	37.6	37.5
1	a	1	1	0	1	0	0	1	1	0	1	0.41	11	40	0	0	#NULL!	38	40.1
1	a	1	1	0	1	0	0	1	1	0	0	0	0	38	0	0	38.5	35.7	38
1	a	1	1	0	1	0	0	1	1	0	1	0.79	6	39	0	0	40.7	40.8	35.4
1	a	1	1	0	1	0	0	1	1	0	1	0	0	39	0	0	34.9	36	29.1
1	a	1	1	0	1	0	1	1	1	0	1	0.88	28	39	0	0	39.6	37.5	38.7
1	a	1	1	0	1	0	0	1	1	0	0	0.33	10	39	0	0	#NULL!	35.1	34.2
1	a	1	1	0	1	0	0	1	1	0	1	0.66	31	37	0	0	39.9	39	34.7
1	a	0	1	0	1	0	0	0	0	0	0	0	32	40	0	0	41.8	38.9	38.4
1	a	1	1	1	1	0	1	1	1	1	1	0	30	39	0	0	37.8	32.7	37.9
1	a	0	1	0	1	0	0	0	0	0	0	0	1	39	0	0	#NULL!	#NULL!	37.9
1	a	1	1	0	1	0	0	1	1	0	1	0.42	16	38	0	0	36.7	35.5	33.2
1	a	1	1	0	1	0	0	1	0	0	0	2.55	33	39	0	0	35.4	37.5	34.5
1	a	1	1	0	1	0	0	1	1	0	1	0	0	39	0	0	41.7	39.9	36.2
1	a	1	1	0	1	0	0	1	1	0	1	0.35	16	39	0	0	39.6	41	40.9
1	a	1	1	1	1	0	1	1	1	1	1	0	21	38	0	0	36.6	40.3	38.3
1	a	1	1	0	1	0	0	0	0	0	0	0	27	41	0	0	37.5	36.1	34.5
1	a	1	1	0	1	0	0	1	1	0	1	1.44	28	41	0	0	39.9	36.9	35.5
1	a	1	1	0	1	0	0	1	1	0	0	0.13	15	39	0	0	40.5	39.5	38.1
1	a	1	1	1	1	0	1	1	1	0	1	4.61	12	39	0	0	39.8	40.6	39.6
1	a	1	1	0	1	0	0	1	1	0	0	0	0	40	0	0	39.7	37.3	34.6
1	a	1	1	0	1	0	1	1	1	1	1	0.52	26	37	0	0	44	39	38.9
1	a	0	1	0	1	0	0	0	0	0	0	0	10	39	0	0	40.2	37.7	34.9
1	a	1	1	1	1	0	0	1	0	0	0	1.67	31	40	0	0	#NULL!	34.8	27.5
1	a	1	1	0	1	0	0	1	0	0	0	2.81	29	40	0	0	39.3	36.4	35.3
1	a	1	1	0	1	0	0	1	1	0	1	0	0	40	0	0	38.6	36	34.5
1	a	1	1	1	1	0	1	1	1	1	1	0	0	39	0	0	34.8	34.5	26.9
1	a	1	1	0	1	0	0	1	0	0	0	3.82	30	38	0	0	37.8	35.8	32.1
1	a	1	1	0	1	0	0	1	0	0	0	2.69	35	40	0	0	38.6	38.2	29.4
1	a	1	1	0	1	0	0	0	0	0	0	0	24	39	0	0	#NULL!	38.8	37
1	a	0	1	1	1	0	0	0	0	0	0	0	39	40	0	0	38.6	38	34.8
1	a	1	1	1	1	0	1	1	1	1	1	0.26	23	39	0	0	36.1	34.2	36.8
1	a	1	1	0	1	0	0	1	1	0	1	0.1	1	37	0	0	#NULL!	35.2	34.2
1	a	1	1	0	1	0	0	1	1	0	1	0.28	6	39	0	0	37.9	37.3	36.3
1	a	1	1	1	1	0	1	1	1	1	1	0.54	31	39	0	0	36	35.7	35.9
1	a	1	1	0	1	0	0	1	1	0	1	2.81	10	39	0	0	37.1	35.2	34.4
1	a	1	1	1	1	0	1	1	1	1	1	0	0	39	0	0	37.5	34.9	37.6
1	a	1	1	1	1	0	0	1	1	0	1	1.09	25	38	0	0	#NULL!	42	26.7
1	a	1	1	1	1	0	1	1	1	1	1	0.44	19	40	0	0	35.1	34.1	35
1	a	1	1	0	1	0	0	1	1	0	1	0	0	39	0	0	#NULL!	39.5	36.3
1	a	1	1	0	1	0	0	1	0	0	0	1.92	24	38	0	0	37.7	38.6	31.7
1	a	0	1	0	1	0	0	0	0	0	0	0	0	39	0	0	#NULL!	35.9	35.9
1	a	1	1	1	1	0	1	1	1	1	1	0	0	36	0	0	#NULL!	33.6	33.8
1	a	1	1	1	1	0	0	1	1	0	1	0	0	40	0	0	#NULL!	36.2	36.2
1	a	1	1	0	1	0	0	1	0	0	0	3.28	24	39	0	0	38.8	37.7	35
1	a	1	1	0	1	0	0	1	1	0	1	0.94	29	38	0	0	39.3	37	34
1	a	1	1	1	1	0	1	1	1	0	1	3.93	29	40	0	0	36.4	39.4	29.1
1	a	1	1	0	1	0	0	1	1	0	0	0	0	39	0	0	39.3	#NULL!	33.8
1	a	1	1	1	1	0	1	1	1	1	1	0	0	38	0	0	38	35.1	34.6
1	a	1	1	1	1	0	1	1	1	1	1	0.76	29	41	0	1	36.3	36.2	38.4
1	a	0	1	1	1	0	0	0	0	0	0	0	22	40	0	0	#NULL!	38	35.6
1	a	1	1	1	1	0	1	1	1	1	1	1.28	28	38	0	0	39.1	37.4	34
1	a	1	1	0	1	0	0	1	1	0	1	0.39	26	39	0	0	36.4	34.5	36.1
1	a	1	1	0	1	0	0	1	1	0	0	0	0	38	0	0	36.9	34.6	34.9
1	a	0	1	0	1	0	0	0	0	0	0	0	31	40	0	0	39.6	40.2	34.9
1	a	1	1	1	1	0	1	1	1	1	1	0	29	39	0	0	37.9	37.4	37.6
1	a	1	1	1	1	0	1	1	1	1	1	0	22	37	0	0	37	#NULL!	35.2
1	a	1	1	0	1	0	0	1	1	0	0	0	0	39	0	0	31.1	36.6	29.5
1	a	1	1	0	1	0	0	1	1	0	0	0	0	40	0	0	40.5	39.2	35.8
1	a	1	1	0	1	0	0	1	0	0	0	4.67	21	41	0	0	38.8	36.9	35.4
1	a	1	1	0	1	0	0	0	0	0	0	0	30	34	0	0	39.7	38.4	36.7
1	a	1	1	0	1	0	0	1	1	0	1	0.88	15	41	0	0	#NULL!	38.9	36.7
1	a	1	1	0	1	0	1	1	1	1	1	0	0	39	0	0	37.2	33.2	28.6
1	a	1	1	0	1	0	0	1	1	0	1	0.61	33	39	0	0	37.1	36.3	34.7
1	a	1	1	0	1	0	0	1	1	0	1	0.85	32	40	0	0	44	37.6	32
1	a	1	1	0	1	0	0	1	1	0	1	0.9	31	39	0	0	40.3	38.8	36.4
1	a	0	1	0	1	0	0	0	0	0	0	0	0	39	0	0	37.6	37.1	41
1	a	1	1	1	1	0	1	1	1	1	1	0.12	1	37	0	0	#NULL!	#NULL!	33.9
1	a	1	1	1	1	0	0	1	1	0	0	0	0	40	0	0	40.2	36.2	35.1
1	a	1	1	0	1	0	0	1	1	0	1	1.33	13	38	0	0	38.8	36.5	30.9
1	a	1	1	0	1	0	0	1	0	0	0	2.83	32	40	0	0	42.1	43.9	40.7
1	a	1	1	1	1	0	1	1	1	1	1	0	27	38	0	0	38.3	37.2	32.3
1	a	1	1	0	1	0	0	1	0	0	0	3.03	28	40	0	0	36.8	33.8	33.6
1	a	1	1	0	1	0	0	1	1	0	1	0.36	14	38	0	0	38.7	36.4	34.9
1	a	1	1	0	1	0	0	1	0	0	0	2.11	31	39	0	0	39.5	36.1	36.5
1	a	1	1	0	1	0	0	1	1	0	1	0	0	38	0	0	38	36.8	36.8
1	a	1	1	0	1	0	0	1	1	0	1	0	0	40	0	0	40.5	37.9	37
1	a	1	1	0	1	0	0	1	1	0	1	0	0	40	0	0	#NULL!	36.1	36.1
1	a	1	1	0	1	0	0	1	1	0	1	0	0	39	0	0	36.6	36.2	33.6
1	a	1	1	1	1	0	0	0	0	0	0	0	22	38	0	0	40.4	34.5	35.9
1	a	1	1	1	1	0	1	1	1	1	1	0.26	27	40	0	0	38.5	38.1	35.7
1	a	1	1	1	1	0	1	1	1	1	1	0	32	41	0	0	#NULL!	36.2	39.3
1	a	1	1	1	1	0	0	1	1	0	1	0	0	36	0	0	42	35.9	31.8
1	a	1	1	1	1	0	0	1	1	0	0	0	0	39	0	0	38.9	35.1	37.8
1	a	1	1	0	1	0	0	1	0	0	0	4.25	30	40	0	0	38.6	35.7	32
1	a	1	1	0	1	0	0	1	1	0	1	0.32	30	40	0	0	35.8	35.8	34.4
1	a	1	1	1	1	0	1	1	1	1	1	0.05	32	40	0	1	41	35.4	34.3
1	a	1	1	1	1	0	0	0	0	0	0	0	11	39	0	0	42.9	38.5	38.5
1	a	1	1	0	1	0	0	1	1	0	1	0	0	39	0	0	38.2	36.4	37
1	a	1	1	1	1	0	1	1	1	1	1	0	0	39	0	0	39.7	36.6	33.3
1	a	1	1	1	1	0	0	1	1	0	1	0	0	39	0	0	36.9	39.4	37.9
1	a	1	1	0	1	0	0	1	1	0	1	0	0	39	0	0	36.9	35.2	35.3
1	a	1	1	0	1	0	0	1	1	0	1	1.06	33	40	0	0	40.1	34.4	36.8
1	a	1	1	0	1	0	0	1	1	0	1	0.07	31	39	0	0	38.2	34.5	32.3
1	a	1	1	0	1	0	0	1	0	0	0	1.63	31	34	0	0	41.1	38.5	34
1	a	1	1	1	1	0	1	1	1	1	1	0	0	38	0	0	39.3	#NULL!	33.3
1	a	0	1	0	1	0	0	0	0	0	0	0	27	40	0	0	36.3	31.6	35.9
1	a	1	1	0	1	0	0	1	1	0	1	0	0	39	0	0	#NULL!	39.4	39.4
1	a	1	1	1	1	0	1	1	1	1	1	0	0	38	0	1	36.9	32.4	26.3
1	a	1	1	0	1	0	0	1	1	0	1	1.73	28	37	0	0	39.6	37.4	30.9
1	a	1	1	0	1	0	0	0	0	0	0	0	31	40	0	0	36.6	34.7	32.3
1	a	1	1	1	1	0	1	1	1	0	1	2.78	3	37	0	0	34.5	33.8	33.5
1	a	1	1	1	1	0	1	1	1	1	1	0	0	39	0	0	36.9	36.9	38.7
1	a	1	1	0	1	0	0	1	0	0	0	3.71	37	41	0	0	40	39.6	36.3
1	a	0	1	0	1	0	0	0	0	0	0	0	32	40	0	0	38.4	38	40.7
1	a	1	1	1	1	0	1	1	1	1	1	0.6	33	38	0	0	39.9	36	39.9
1	a	1	1	0	1	0	0	1	1	0	1	0.58	30	41	0	0	39.1	39.8	#NULL!
1	a	1	1	0	1	0	0	1	0	0	0	2.99	22	38	0	0	39.3	#NULL!	36.1
1	a	0	1	0	1	0	0	0	0	0	0	0	26	39	0	0	37.5	#NULL!	33.7
1	a	1	1	0	1	0	1	1	1	1	1	0	0	34	0	0	40.1	31.1	28.1
1	a	0	1	0	1	0	0	0	0	0	0	0	34	39	0	0	35.2	36.7	33.6
1	a	1	1	1	1	0	1	1	1	1	1	0	0	41	0	0	39.2	36.5	37
1	a	0	1	0	1	0	0	0	0	0	0	0	9	37	0	0	38.5	36.5	35.8
1	a	1	1	0	1	0	0	1	1	0	0	0	0	39	0	0	#NULL!	37.9	39.9
1	a	0	1	0	1	0	0	0	0	0	0	0	27	40	0	0	36.6	35.7	35.7
1	a	1	1	0	1	0	0	1	0	0	0	2.46	27	38	0	0	37.6	39.4	31.3
1	a	1	1	0	1	0	0	1	1	0	1	1.03	29	40	0	0	42.3	38.5	37.2
1	a	1	1	0	1	0	0	1	1	0	1	0.61	17	39	0	0	37	34.5	27.3
1	a	1	1	0	1	0	0	1	1	0	0	0.17	3	40	0	0	#NULL!	49.5	33.8
1	a	1	1	0	1	0	0	1	1	0	1	0.7	33	41	0	0	40.7	39.4	36.7
1	a	1	1	0	1	0	0	1	1	0	1	2	29	39	0	0	#NULL!	38	32.9
1	a	1	1	0	1	0	0	0	0	0	0	0	0	38	0	0	38	34.8	39
1	a	1	1	1	1	0	0	1	1	0	1	0	0	38	0	0	38.3	35.8	35.4
1	a	0	1	0	1	0	0	0	0	0	0	0	0	40	0	0	40.5	36.6	39.6
1	a	1	1	0	0	0	0	1	1	0	1	0.35	3	38	0	0	36.4	36.9	28.5
1	a	1	1	1	1	0	0	1	1	0	0	0	0	40	0	0	39	36.9	36.5
1	a	1	1	0	1	0	0	1	0	0	0	3.74	13	29	0	0	38.4	35.8	31
1	a	1	1	1	1	0	1	1	1	1	1	0.13	29	41	0	0	37.2	36	35.5
1	a	1	1	0	1	0	0	1	0	0	0	2.88	34	40	0	0	#NULL!	38.1	36.7
1	a	1	1	0	1	0	0	1	1	0	1	0	0	39	0	0	38.7	35.8	34.1
1	a	1	1	0	1	0	0	1	0	0	0	1.34	26	39	0	0	40.1	38.5	35.9
1	a	1	1	1	1	0	0	1	1	0	1	0.02	25	40	0	0	37.3	34.7	35.1
1	a	1	1	0	1	0	0	0	0	0	0	0	30	39	0	0	41.1	38.6	35.9
1	a	1	1	0	1	0	0	1	0	0	0	2.25	30	39	0	0	39.6	39.9	38.5
1	a	1	1	1	1	0	0	1	1	0	0	0	0	39	0	0	37.2	33.8	31.8
1	a	0	1	0	1	0	0	1	0	0	0	2.83	25	39	0	0	35.6	36.8	37.6
1	a	0	1	0	1	0	0	0	0	0	0	0	30	39	0	0	43.5	41.5	35.3
1	a	1	1	1	1	0	1	1	1	1	1	0	23	40	0	0	#NULL!	40	35.8
1	a	0	1	0	1	0	0	0	0	0	0	0	0	40	0	0	#NULL!	#NULL!	32
1	a	1	1	0	1	0	0	1	1	0	1	0.3	27	39	0	0	35.8	33.7	35.3
1	a	0	1	0	1	0	0	0	0	0	0	0	20	41	0	0	41.4	38.8	37.4
1	a	1	1	1	1	0	1	1	1	0	1	1.81	11	39	0	0	41.1	39.5	39.7
1	a	0	1	0	1	0	0	0	0	0	0	0	23	38	0	0	42	38.1	34.7
1	a	1	1	0	1	0	0	1	1	0	1	1.17	30	38	0	0	41.1	39.1	36.8
1	a	1	1	0	1	0	0	0	0	0	0	0	12	40	0	0	37.6	36.8	35.7
1	a	1	1	0	1	0	0	1	1	0	1	0	0	40	0	0	38.7	37.8	38.8
1	a	1	1	0	1	0	0	1	0	0	0	2.84	18	40	0	0	39.1	36.3	36
1	a	1	1	0	1	0	0	1	0	0	0	2.24	30	39	0	0	39.3	39.8	35.9
1	a	1	1	0	1	0	0	1	1	0	1	0.64	14	40	0	0	39.8	36.3	33
1	a	1	1	0	1	0	0	1	1	0	1	0.12	32	39	0	0	35.9	37	34.7
1	a	1	1	0	1	0	0	1	0	0	0	2.24	15	40	0	0	40.1	39.8	36.4
1	a	1	1	0	1	0	0	1	1	0	1	0.08	25	39	0	0	34.4	35.8	36
1	a	1	1	0	1	0	0	1	1	0	1	0.66	16	40	0	0	41.2	40.5	39.1
1	a	1	1	0	1	0	0	1	1	0	1	0.68	26	38	0	0	41	38.4	#NULL!
1	a	1	1	1	1	0	0	1	1	0	1	0.06	15	40	0	0	41.5	36.8	35.2
1	a	1	1	0	1	0	0	1	1	0	1	0	0	39	0	0	37.8	33.3	#NULL!
1	a	1	1	1	1	0	0	1	1	0	1	0	0	36	0	0	#NULL!	#NULL!	27.2
1	a	1	1	0	1	0	1	1	1	0	1	1.22	14	39	0	0	37.8	39.5	39.7
1	a	1	1	0	1	0	0	1	1	0	1	1.08	30	38	0	0	40.5	39	38.9
1	a	0	1	0	1	0	0	0	0	0	0	0	10	38	0	0	38	34.2	30.7
1	a	1	1	0	1	0	0	1	1	0	1	0.19	19	31	0	0	37.1	34.1	29.4
1	a	0	1	0	1	0	0	0	0	0	0	0	30	37	0	0	40.2	38.9	34.5
1	a	1	1	1	1	0	1	1	1	1	1	0.3	23	32	0	0	#NULL!	#NULL!	31.8
1	a	1	1	1	1	0	1	1	1	1	1	0	0	34	0	0	40.6	36.8	33
1	a	1	1	0	1	0	0	1	1	0	1	0	0	39	0	0	40.2	35.4	33.6
1	a	1	1	1	1	0	1	1	1	1	1	0.1	35	40	0	0	39.4	40.1	35.3
1	a	1	1	0	1	0	0	1	1	0	0	-0.04	#NULL!	38	0	0	#NULL!	30.9	30.9
1	a	1	1	0	1	0	0	1	1	0	1	1.02	31	39	0	0	37.9	37.4	#NULL!
1	a	1	1	0	1	0	0	1	1	0	1	0	0	39	0	0	35.7	36.9	36
1	a	1	1	0	1	0	0	1	1	0	1	0.43	3	40	0	0	41.4	34.3	34.7
1	a	1	1	0	1	0	0	1	1	0	1	0	0	40	0	0	42.2	40.1	38
1	a	0	1	1	1	0	0	0	0	0	0	0	0	40	0	0	40.2	37.2	42.6
1	a	1	1	1	1	0	0	0	0	0	0	0	28	38	0	0	38.9	38.5	40.5
1	a	0	1	0	1	0	0	0	0	0	0	0	21	39	0	0	39.9	37.5	33.5
1	a	1	1	0	1	0	0	1	1	0	1	0	0	38	0	0	35.5	35.9	34.2
1	a	1	1	1	1	0	1	1	1	1	1	0.11	34	41	0	0	#NULL!	45.1	36.2
1	a	1	1	0	1	0	0	1	0	0	0	1.41	31	37	0	0	39.1	36.5	33.8
1	a	1	1	0	1	0	0	1	1	0	1	0.18	29	39	0	0	41.5	36.5	32.8
1	a	1	1	0	1	0	0	0	0	0	0	0	30	40	0	0	37.8	37.8	38.6
1	a	1	1	0	1	0	0	1	1	0	1	0	0	40	0	0	36.9	36.9	35.8
1	a	1	1	1	1	0	1	1	1	1	1	0	14	39	0	0	39.8	35.4	39.1
1	a	1	1	0	1	0	0	1	1	0	1	0.28	27	38	0	0	38.1	37.1	32.3
1	a	1	1	0	1	0	0	1	1	0	1	0.72	28	38	0	0	36	39	36.7
1	a	1	1	0	1	0	0	1	1	0	1	1.07	10	40	0	0	42.8	41.9	36.7
1	a	1	1	1	1	0	1	1	1	1	1	0	0	38	0	0	40	37.3	40.1
1	a	1	1	0	1	0	0	1	0	0	0	3.61	33	38	0	0	38.4	39.3	28.7
1	a	1	1	1	1	0	1	1	1	1	1	-0.27	15	38	0	1	37.8	35.3	32.8
1	a	1	1	1	1	0	1	1	1	1	1	0.36	30	38	0	0	38	35.7	30.9
1	a	1	1	0	1	0	0	1	1	0	0	0	0	38	0	0	38.3	33.3	34.3
1	a	1	1	0	1	0	0	1	1	0	1	0.45	29	39	0	0	38.2	39.5	37.8
1	a	1	1	0	1	0	1	1	1	1	1	0.41	15	40	0	0	38.7	35.3	36.7
1	a	1	1	0	1	0	0	0	0	0	0	0	0	40	0	0	40.9	39.6	40.4
1	a	1	1	1	1	0	0	1	1	0	1	0	0	39	0	0	43.1	46.3	40.2
1	a	0	1	0	1	0	0	0	0	0	0	0	26	37	0	0	#NULL!	#NULL!	28.2
1	a	1	1	1	1	0	1	1	1	1	1	0.2	24	39	0	0	39.9	38.5	36
1	a	1	1	0	1	0	0	1	1	0	1	0.78	10	39	0	0	38.2	35.4	31.4
1	a	1	1	0	1	0	0	0	0	0	0	0	28	40	0	0	39.5	39.8	38
1	a	1	1	1	1	0	1	1	1	1	1	0.19	14	41	0	0	#NULL!	37.5	36.5
1	a	1	1	0	1	0	0	1	1	0	1	0	0	38	0	0	37.2	38.2	32.7
1	a	1	1	1	1	0	1	1	1	1	1	0.57	32	39	0	0	34.5	34.6	30.9
1	a	0	1	0	1	0	0	0	0	0	0	0	0	40	0	0	#NULL!	38.9	32.1
1	a	1	1	0	1	0	0	1	1	0	1	0	0	40	0	0	37.9	38.3	37.4
1	a	1	1	1	1	0	0	1	0	0	0	2.45	32	38	0	0	41.8	39.7	37.9
1	a	1	1	1	1	0	0	0	1	0	0	-2.86	30	39	0	0	#NULL!	34.6	32.6
1	a	1	1	0	1	0	0	0	0	0	0	0	25	39	0	0	40	37	31.7
1	a	1	1	0	1	0	0	0	0	0	0	0	28	39	0	0	37.7	36.4	38.4
1	a	1	1	1	1	0	0	1	1	0	0	0	0	40	0	0	41.6	41.3	40.8
1	a	1	1	0	1	0	0	1	0	0	0	2.95	15	39	0	0	38.7	33.6	33.5
1	a	1	1	0	1	0	0	1	1	0	1	0.8	32	40	0	0	41	41.4	34.3
1	a	0	1	0	1	0	0	0	0	0	0	0	0	39	0	0	37.1	39	37.8
1	a	1	1	0	1	0	0	1	1	0	1	0.52	32	41	0	0	39.1	38.6	36.8
1	a	1	1	0	1	0	0	1	1	0	1	0.55	29	38	0	0	38	34.4	32.5
1	a	1	1	0	1	0	0	1	1	0	1	1.25	34	39	0	0	36.3	37.6	37.2
1	a	1	1	0	1	0	0	1	1	0	1	1	33	39	0	0	37.8	37	33.4
1	a	1	1	0	1	0	0	1	1	0	1	1.4	13	39	0	0	39	36.6	41.8
1	a	1	1	0	1	0	0	1	1	0	1	0.18	30	39	0	0	39.2	36.5	38.4
1	a	1	1	0	1	0	0	1	1	0	1	0.17	27	39	0	0	39.4	39.2	35.3
1	a	1	1	0	1	0	0	1	1	0	1	1.02	15	37	0	0	44.3	41	34.5
1	a	1	1	0	1	0	0	1	1	0	1	0	0	38	0	0	#NULL!	36.5	35.9
1	a	1	1	0	1	0	0	1	1	0	1	0	0	38	0	0	#NULL!	35.7	35.3
1	a	1	1	0	1	0	0	1	1	0	0	0	0	38	0	0	40.9	41.1	34.6
1	a	1	1	0	1	0	0	0	0	0	0	0	24	40	0	0	37.1	35.4	37.5
1	a	1	1	0	1	0	1	1	1	0	1	3.32	7	38	0	0	40.3	42.8	33.1
1	a	1	1	0	1	0	0	0	0	0	0	0	33	41	0	0	39.7	37.4	36.7
1	a	0	1	1	1	0	0	0	0	0	0	0	13	41	0	0	39	39.7	36.5
1	a	0	1	0	1	0	0	0	0	0	0	0	34	40	0	0	39.1	36.2	34.7
1	a	1	1	0	1	0	0	1	1	0	1	1.27	28	40	0	0	36.6	38.8	36.2
1	a	0	1	0	1	0	0	0	0	0	0	0	32	39	0	0	35.1	35	35.6
1	a	1	1	0	1	0	0	0	0	0	0	0	18	40	0	0	39.5	38	38.2
1	a	1	1	1	1	0	1	1	1	1	1	0.25	15	40	0	0	35.7	34.8	29.6
1	a	1	1	0	1	0	0	1	1	0	1	0	0	38	0	0	#NULL!	40.2	37.6
1	a	0	1	0	1	0	0	0	0	0	0	0	0	41	0	0	#NULL!	40.6	32.4
1	a	1	1	0	1	0	0	1	1	0	1	2.23	32	41	0	0	38.6	37.7	33
1	a	0	1	0	1	0	0	0	0	0	0	0	23	39	0	0	39.4	38	35.3
1	a	0	1	1	1	0	0	0	0	0	0	0	16	39	0	0	36.4	37.1	34.3
1	a	1	1	0	1	0	0	1	1	0	1	1.59	13	41	0	0	37.9	37.8	38.1
1	a	1	1	0	1	0	0	1	1	0	0	0	0	41	0	0	37.9	37.8	33.5
1	a	1	1	0	1	0	0	0	0	0	0	0	27	39	0	0	41	41.7	35.6
1	a	1	1	0	1	0	0	1	0	0	0	1.39	30	39	0	0	36.4	38.1	#NULL!
1	a	0	1	0	1	0	0	0	0	0	0	0	32	39	0	0	41.3	39.1	34.3
1	a	0	1	0	1	0	0	0	0	0	0	0	24	39	0	0	35.1	31.2	34.8
1	a	1	1	0	1	0	0	1	1	0	1	0	0	40	0	0	36.9	36.8	31.6
1	a	1	1	0	1	0	0	1	1	0	1	1.61	12	39	0	0	38.9	37.5	34.3
1	a	1	1	1	1	0	0	1	1	0	1	0.06	29	39	0	0	36.2	35.1	31.1
1	a	1	1	0	1	0	0	1	1	0	1	0	0	39	0	0	35.6	35.3	34.6
1	a	1	1	1	1	0	0	0	0	0	0	0	12	39	0	0	35.8	35.1	29.4
1	a	1	1	1	1	0	1	1	1	1	1	0.22	16	38	0	0	39.7	39.1	38.9
1	a	1	1	1	1	0	1	1	1	1	1	0	33	40	0	0	39.6	37.7	38.2
1	a	1	1	0	1	0	0	1	1	0	0	0	0	39	0	0	38.5	37.1	36.2
1	a	1	1	0	1	0	0	0	0	0	0	0	0	39	0	0	39.9	37	31.3
1	a	1	1	0	1	0	0	1	1	0	1	0.87	7	40	0	0	38	37.3	34.7
1	a	1	1	0	1	0	0	1	1	0	1	0.02	29	38	0	0	40.3	35.4	36.7
1	a	1	1	0	1	0	0	1	1	0	1	0.59	33	41	0	0	38.5	39	33.6
1	a	1	1	0	1	0	0	0	0	0	0	0	30	38	0	0	36.6	32.5	28.6
1	a	0	1	0	1	0	0	0	0	0	0	0	26	40	0	0	37.8	37.4	33.6
1	a	1	1	0	1	0	0	1	0	0	0	3.63	34	41	0	0	38.3	36	39.5
1	a	1	1	1	1	0	0	1	0	0	0	2.69	29	39	0	0	39.2	37	40
1	a	1	1	0	1	0	0	1	0	0	0	3.22	27	40	0	0	38.8	39.1	33.5
1	a	1	1	1	1	0	1	1	1	1	1	0	25	39	0	0	37.5	35.5	33.6
1	a	1	1	0	1	0	0	1	0	0	0	1.7	31	41	0	0	35.7	37.2	36.4
1	a	0	1	0	1	0	0	0	0	0	0	0	0	40	0	0	37.9	33.4	36.8
1	a	0	1	0	1	0	0	0	0	0	0	0	28	40	0	0	35.5	32.7	36
1	a	1	1	0	1	0	0	1	1	0	1	0.31	31	41	0	0	40.4	40.1	#NULL!
1	a	1	1	0	1	0	0	1	0	0	0	3.62	31	39	0	0	42.5	39.5	28.2
1	a	1	1	0	1	0	0	1	1	0	1	0.8	32	38	0	0	34.5	35.3	36.1
1	a	1	1	1	1	0	0	1	1	0	1	0	0	38	0	0	37.5	33.7	30
1	a	0	1	0	1	0	0	0	0	0	0	0	22	39	0	0	#NULL!	39.5	37
1	a	1	1	1	1	0	1	1	1	0	1	0.91	16	41	0	0	38.2	35.3	35.2
1	a	1	1	1	1	0	0	1	1	0	1	1.46	19	40	0	0	34.4	36.6	35.6
1	a	1	1	0	1	0	0	1	1	0	0	0	0	37	0	0	41.6	39.9	35.1
1	a	1	1	1	1	0	1	1	1	1	1	0	0	40	0	0	36.8	33.2	36.2
1	a	1	1	1	1	0	0	1	1	0	1	0.66	24	40	0	0	37.8	34.2	34.1
1	a	1	1	0	1	0	0	1	1	0	1	0.75	21	40	0	0	#NULL!	35.1	35.2
1	a	1	1	0	1	0	0	0	0	0	0	0	0	40	0	0	#NULL!	33	33
1	a	1	1	0	1	0	0	1	1	0	1	0	0	38	0	0	#NULL!	36.1	33.8
1	a	1	1	0	1	0	0	1	1	0	1	0	0	41	0	0	36.5	37.5	31.8
1	a	1	1	1	1	0	1	1	1	1	1	0.24	25	38	0	0	36.9	35.2	37.9
1	a	1	1	0	1	0	0	1	0	0	0	3.56	0	39	0	0	39.4	35.4	32.4
1	a	1	1	1	1	0	0	1	1	0	1	0	0	41	0	0	#NULL!	35.3	35.3
1	a	1	1	0	1	0	0	1	1	0	0	0	0	39	0	0	39.9	38.9	37.7
1	a	1	1	1	1	0	0	1	1	0	1	0	0	39	0	0	39.1	35.6	34.7
1	a	1	1	1	1	0	1	1	1	0	1	0.75	11	40	0	0	40.4	41.4	39.8
1	a	1	1	0	1	0	0	1	1	0	1	0.61	13	39	0	0	#NULL!	39.2	40
1	a	1	1	0	1	0	0	1	1	0	1	0	0	41	0	0	#NULL!	41.6	39.5
1	a	1	1	0	1	0	0	1	1	0	1	0	0	40	0	0	33.4	35.2	#NULL!
1	a	1	1	1	1	0	0	1	1	0	1	0	0	39	0	0	38.2	37.4	36.9
1	a	1	1	1	1	0	0	1	1	0	1	0.26	11	39	0	0	41.5	41.4	43.2
1	a	1	1	1	1	0	1	1	1	1	1	0.03	25	39	0	1	38.5	36.1	36.6
1	a	1	1	0	1	0	0	1	1	0	1	0	0	41	0	0	38.9	33.2	35.1
1	a	0	1	0	1	0	1	1	0	0	0	6.27	28	40	0	0	39.3	34	31.3
1	a	1	1	0	1	0	0	1	1	0	1	1.52	24	39	0	0	39.4	37.6	31
1	a	1	1	0	1	0	0	1	1	0	1	0	35	39	0	0	37.5	36.4	37.1
1	a	0	1	0	1	0	0	0	0	0	0	0	35	39	0	0	41.5	38.7	37.7
1	a	1	1	0	1	0	0	1	1	0	0	0	0	38	0	0	41.5	36.7	29.6
1	a	1	1	0	1	0	0	1	1	0	0	0.34	9	38	0	0	37.2	36.5	38.6
1	a	1	1	1	1	0	1	1	1	1	1	0	0	40	0	0	37.8	35.4	37.4
1	a	1	1	0	1	0	0	1	1	0	1	0.81	25	40	0	0	37.6	34.9	37.7
1	a	1	1	1	1	0	1	1	1	1	1	0	0	40	0	0	41.7	37.6	35.1
1	a	0	1	0	1	0	0	0	0	0	0	0	29	37	0	0	36	36.3	31
1	a	1	1	0	1	0	0	1	1	0	1	0.34	11	39	0	0	39	38.1	33.5
1	a	1	1	1	1	0	0	1	1	0	1	0	0	39	0	0	#NULL!	38.2	33.7
1	a	0	1	0	1	0	0	0	0	0	0	0	0	39	0	0	#NULL!	38.2	38.2
1	a	1	1	1	1	0	1	1	1	1	1	1.81	11	38	0	0	#NULL!	41.7	31
1	a	1	1	1	1	0	0	1	1	0	1	0.1	30	38	0	0	37.8	37.6	34.5
1	a	1	1	0	1	0	0	1	1	0	0	0.37	2	39	0	0	36.2	37.2	36.6
1	a	1	1	0	1	0	0	1	1	0	1	0.79	25	39	0	0	41.4	38.7	39.5
1	a	1	1	1	1	0	1	1	1	1	1	0	26	38	0	0	36.2	37.3	34.4
1	a	0	1	0	1	0	0	0	0	0	0	0	31	40	0	0	39.6	36.2	#NULL!
1	a	1	1	0	1	0	0	1	1	0	1	0.97	34	39	0	0	37.2	37.3	35.3
1	a	1	1	0	1	0	0	1	0	0	0	1.78	15	40	0	0	38.1	37.7	39.8
1	a	1	1	0	1	0	0	1	1	0	1	0	0	38	0	0	41	39	38.8
1	a	1	1	1	1	0	0	1	0	0	0	2.6	9	36	0	0	39.8	39.3	35.8
1	a	1	1	0	1	0	0	1	1	0	1	0.93	13	39	0	0	#NULL!	38.8	32.8
1	a	0	1	0	1	0	0	0	0	0	0	0	14	39	0	0	37.7	40	36.5
1	a	1	1	0	1	0	0	1	1	0	1	0	0	41	0	0	38.8	35.3	35.6
1	a	1	1	0	1	0	0	1	1	0	1	0.43	27	39	0	0	42.1	38	40.5
1	a	1	1	1	1	0	1	1	1	1	1	0.42	22	38	0	0	#NULL!	36.3	30.7
1	a	1	1	0	1	0	0	1	0	0	0	2.82	27	40	0	0	40.1	36.9	40.1
1	a	0	1	0	1	0	0	0	0	0	0	0	0	40	0	0	#NULL!	36.8	36.8
1	a	0	1	0	1	0	0	0	0	0	0	0	31	40	0	0	38	38.1	34.6
1	a	1	1	1	1	0	0	1	1	0	1	0	0	39	0	0	41.4	37.5	37.3
1	a	1	1	0	1	0	0	1	1	0	1	0	0	39	0	0	#NULL!	#NULL!	34.7
1	a	0	1	0	1	0	0	0	0	0	0	0	14	40	0	0	39.1	37.3	#NULL!
1	a	1	1	0	1	0	0	1	1	0	1	0.48	13	38	0	0	36.4	36.3	35.1
1	a	1	1	0	1	0	0	1	1	0	1	1.24	14	37	0	0	35.6	34.9	34.3
1	a	1	1	1	1	0	1	1	1	1	1	0	0	39	0	0	#NULL!	38.3	36.9
1	a	1	1	0	1	0	0	1	0	0	0	2.92	31	38	0	0	39.5	36	36.2
1	a	0	1	1	1	0	0	0	#NULL!	#NULL!	#NULL!	0	0	40	0	0	#NULL!	#NULL!	#NULL!
1	a	1	1	1	1	0	1	1	1	1	1	0.41	27	40	0	0	32.9	32.8	36.3
1	a	1	1	0	1	0	0	1	1	0	1	0.29	4	40	0	0	#NULL!	40.2	41.4
1	a	1	1	0	1	0	0	1	1	0	1	0	0	39	0	0	39.3	37.4	39.9
1	a	1	1	0	1	0	0	1	1	0	1	0.21	30	38	0	0	39.4	37.5	33.1
1	a	1	1	1	1	0	1	1	1	1	1	0	0	41	0	0	#NULL!	40.8	40.8
1	a	1	1	1	1	0	0	1	1	0	1	0.41	30	38	0	0	40.2	40.1	34.4
1	a	1	1	1	1	0	1	1	1	1	1	0	0	39	0	0	35.4	36.4	33.2
1	a	1	1	1	1	0	1	1	1	1	1	0	0	41	0	0	40.2	36.9	31.6
1	a	1	1	1	1	0	0	1	1	0	1	0	0	39	0	0	38.6	35.1	36.7
1	a	1	1	1	1	0	0	1	1	0	1	0	0	40	0	0	40.5	38.5	38.3
1	a	1	1	1	1	0	1	1	1	1	1	0	0	41	0	0	38.7	35.9	40
1	a	1	1	1	1	0	1	1	1	1	1	0	0	38	0	0	38.9	37.9	39.1
1	a	0	1	0	1	0	0	0	0	0	0	0	0	40	0	0	#NULL!	37.1	35.8
1	a	0	1	0	1	0	0	0	0	0	0	0	31	39	0	0	38	38.1	41
1	a	1	1	1	1	0	0	1	1	0	0	0	0	39	0	0	40.5	36.4	35
1	a	0	1	0	1	0	0	0	0	0	0	0	26	39	0	0	#NULL!	37	32.7
1	a	1	1	0	1	0	0	1	0	0	0	3.03	31	39	0	0	37.6	36.7	34.6
1	a	1	1	1	1	0	1	1	1	1	1	0	0	36	0	0	#NULL!	34.3	34.3
1	a	1	1	0	1	0	0	1	1	0	1	0.67	28	40	0	0	39.1	38	38
1	a	1	1	0	1	0	0	1	0	0	0	2.16	27	39	0	0	39.3	38.5	34
1	a	1	1	0	1	0	0	1	1	0	1	0	0	40	0	0	35.6	35.4	35.2
1	a	1	1	1	1	0	0	1	0	0	0	2.37	28	38	0	0	42.2	39.3	35.7
1	a	1	1	0	1	0	0	1	1	0	1	0	0	38	0	0	#NULL!	34.4	34.4
1	a	1	1	0	1	0	0	1	1	0	1	1.34	29	40	0	0	39.4	39.5	#NULL!
1	a	0	1	0	1	0	0	0	0	0	0	0	9	40	0	0	41.7	43	#NULL!
1	a	1	1	1	1	0	1	1	1	1	1	0.77	27	40	0	0	#NULL!	39.1	36.7
1	a	0	1	0	1	0	0	0	0	0	0	0	17	39	0	0	38.1	37.5	32.1
1	a	1	1	0	1	0	0	1	0	0	0	2.91	33	37	0	0	38.7	38.5	35.3
1	a	1	1	0	1	0	0	1	1	0	0	-0.04	#NULL!	39	0	0	#NULL!	31.7	31.7
1	a	1	1	0	1	0	0	1	0	0	0	2.47	30	41	0	0	39.2	38.8	36.7
1	a	1	1	0	1	0	0	1	0	0	0	4.05	18	39	0	0	38.5	37.8	34.1
1	a	1	1	1	1	0	1	1	1	1	1	0	32	41	0	0	38.1	36.9	37
1	a	1	1	0	1	0	0	1	1	0	1	0.63	33	39	0	0	39.1	36.7	37.9
1	a	1	1	1	1	0	0	0	0	0	0	0	31	40	0	0	37	37.3	31.4
1	a	1	1	0	1	0	0	1	0	0	0	1.28	32	38	0	0	42.7	39.8	36.1
1	a	1	1	0	1	0	0	1	1	0	1	1.08	32	39	0	0	37.6	33.4	33.3
1	a	1	1	0	1	0	0	1	1	0	1	0.18	13	39	0	0	40.4	40.2	38.9
1	a	1	1	0	1	0	0	1	0	0	0	2.86	29	39	0	0	38.2	35.7	29.9
1	a	1	1	0	1	0	0	1	0	0	0	3.18	20	36	0	0	39	37.5	36
1	a	1	1	0	1	0	0	1	1	0	1	0	0	40	0	0	39.2	35.9	32.6
1	a	1	1	0	1	0	0	1	1	0	1	0.57	17	39	0	0	43	41.4	34.9
1	a	0	1	0	0	0	0	0	#NULL!	#NULL!	#NULL!	0	0	39	0	0	#NULL!	38.9	38.9
1	a	1	1	0	1	0	1	1	1	0	1	4.93	13	39	0	0	35	36	35.9
1	a	1	1	1	1	0	1	1	1	1	1	0	28	39	0	0	40	36.5	35
1	a	1	1	0	1	0	0	1	1	0	1	0.37	29	41	0	0	42.3	38.6	40.2
1	a	1	1	0	1	0	0	1	1	0	1	0.51	29	40	0	0	42.1	39.7	38.9
1	a	1	1	0	1	0	0	1	1	0	1	0	0	37	0	0	38.7	38.3	34.7
1	a	1	1	0	1	0	0	1	1	0	1	0.04	30	40	0	0	39.9	39	35.8
1	a	1	1	0	1	0	0	1	1	0	1	1.52	12	39	0	0	37.2	36.1	36.4
1	a	1	1	0	1	0	0	1	1	0	1	0	0	38	0	0	#NULL!	34	33.6
1	a	0	1	0	1	0	0	0	0	0	0	0	0	39	0	0	#NULL!	36.3	31.7
1	a	0	1	1	1	0	0	0	0	0	0	0	40	40	0	0	37.7	35.1	#NULL!
1	a	0	1	0	1	0	0	0	0	0	0	0	7	36	0	0	#NULL!	#NULL!	35.8
1	a	1	1	0	1	0	0	1	1	0	1	0	0	37	0	0	37.4	35.2	31.5
1	a	1	1	1	1	0	1	1	1	1	1	0.64	25	39	0	0	35.3	34.1	37.2
1	a	1	1	1	1	0	1	1	1	1	1	0	0	41	0	0	38.9	39.3	35.3
1	a	1	1	1	1	0	1	1	1	1	1	0	0	39	0	0	40.2	35.2	32
1	a	1	1	0	1	0	0	1	1	0	0	1.66	34	40	0	0	35.5	37.7	#NULL!
1	a	0	1	0	1	0	0	0	0	0	0	0	33	39	0	0	40	35.6	35.5
1	a	1	1	1	1	0	0	0	0	0	0	0	32	38	0	0	38.4	37.9	36.2
1	a	1	1	1	1	0	0	1	1	0	1	0	0	41	0	0	#NULL!	43.7	35.4
1	a	1	1	0	1	0	0	1	1	0	1	0	0	40	0	0	#NULL!	35.4	32.7
1	a	1	1	1	1	0	1	1	1	1	1	0	0	41	0	0	37.5	38.2	34.9
1	a	0	1	0	1	0	0	0	0	0	0	0	24	37	0	0	36.6	#NULL!	28.7
1	a	1	1	0	1	0	1	1	1	1	1	0.2	22	39	0	1	39.9	36	35.4
1	a	0	1	0	1	0	0	0	0	0	0	0	26	40	0	0	37.4	34.3	34
1	a	0	1	1	1	0	0	0	0	0	0	0	27	37	0	0	35.3	35.9	28.9
1	a	1	1	1	0	0	1	1	1	1	1	2.18	27	38	0	0	35.8	35.6	32.9
1	a	1	1	0	1	0	0	1	1	0	1	0	0	40	0	0	#NULL!	37.8	31.3
1	a	0	1	0	1	0	1	1	1	1	0	0.35	20	38	0	0	38.7	33.2	30
1	a	0	1	0	1	0	0	0	0	0	0	0	0	38	0	0	38.1	36.7	37.8
1	a	1	1	0	1	0	0	1	0	0	0	3.29	25	36	0	0	38.9	39.4	38.2
1	a	1	1	1	1	0	1	1	1	1	1	0	0	39	0	0	#NULL!	35.3	33.6
1	a	1	1	0	1	0	0	1	1	0	1	1.42	15	39	0	0	35	34.4	31.4
1	a	1	1	1	1	0	1	1	1	1	1	0	0	38	0	0	#NULL!	39.3	39.3
1	a	1	1	1	1	0	0	0	0	0	0	0	39	40	0	0	38.2	35.7	36.9
1	a	1	1	0	1	0	0	0	0	0	0	0	0	37	0	0	40.2	37.7	33.7
1	a	0	1	1	1	0	0	0	0	0	0	0	29	38	0	0	37.1	41.1	32.1
1	a	1	1	1	1	0	1	1	1	1	1	0.22	10	38	0	0	39	37	37.5
1	a	1	1	0	1	0	0	0	0	0	0	0	26	36	0	0	38.6	38.2	30.7
1	a	1	1	1	1	0	0	1	1	0	1	0	0	38	0	0	#NULL!	#NULL!	33.6
1	a	1	1	0	1	0	0	1	1	0	1	0.72	21	38	0	0	40	37	30.3
1	a	1	1	0	1	0	0	1	1	0	1	0.01	28	38	0	0	39.8	39.9	37.1
1	a	0	1	0	1	0	0	0	0	0	0	0	30	39	0	0	41.4	34.1	34.6
1	a	1	1	1	1	0	1	1	1	1	1	0	0	38	0	0	#NULL!	#NULL!	35.2
1	a	1	1	0	1	0	0	1	1	0	1	0.28	15	40	0	0	35.5	34.6	33.4
1	a	1	1	0	1	0	0	0	0	0	0	0	13	38	0	0	38.7	34.8	33.4
1	a	1	1	1	1	0	1	1	1	1	1	0.15	31	39	0	0	38.1	38.9	37.7
1	a	0	1	0	1	0	0	0	0	0	0	0	20	39	0	0	36	35.2	34.8
1	a	1	1	0	1	0	0	1	1	0	1	0	0	29	0	0	34.9	34.3	34.3
1	a	0	1	1	1	0	0	0	0	0	0	0	33	40	0	0	39.9	38.2	35.7
1	a	1	1	0	1	0	0	1	1	0	1	0	0	40	0	0	40.9	37.9	38.3
1	a	1	1	0	1	0	0	1	0	0	0	2.68	19	40	0	0	#NULL!	40.4	39.3
1	a	1	1	0	1	0	0	0	0	0	0	0	30	38	0	0	36.1	36.1	37.4
1	a	1	1	0	1	0	0	1	1	0	1	0.36	11	39	0	0	35.8	35	32.9
1	a	1	1	0	1	0	0	1	1	0	1	0	0	40	0	0	#NULL!	37.5	36.1
1	a	1	1	0	1	0	0	1	0	0	0	2.79	26	38	0	0	35.3	35.5	31.6
1	a	1	1	0	1	0	0	1	1	0	1	1.21	24	40	0	0	40.4	39.4	32.2
1	a	0	1	0	1	0	0	0	0	0	0	0	24	39	0	0	39.1	35.5	33.9
1	a	1	1	0	1	0	1	1	1	1	1	0.41	3	39	0	0	#NULL!	36.1	35.4
1	a	0	1	0	1	0	0	0	0	0	0	0	16	39	0	0	36.4	#NULL!	34.1
1	a	1	1	0	1	0	0	1	1	0	0	0	0	37	0	0	#NULL!	#NULL!	31.5
1	a	1	1	0	1	0	0	0	0	0	0	0	18	38	0	0	#NULL!	37.2	27.9
1	a	1	1	0	1	0	0	1	0	0	0	1.74	24	39	0	0	36.1	38.2	33.9
1	a	1	1	1	1	0	0	0	0	0	0	0	31	40	0	0	39.8	37.5	39.3
1	a	1	1	0	1	0	0	1	0	0	0	3.32	32	40	0	0	35	#NULL!	33.9
1	a	1	1	0	1	0	0	1	1	0	0	0	0	39	0	0	40	37.6	36.8
1	a	1	1	0	1	0	0	1	1	0	1	0.22	30	38	0	0	38.6	36.4	38.6
1	a	1	1	0	1	0	1	1	1	1	1	0	0	39	0	0	#NULL!	36.8	38.6
1	a	1	1	1	1	0	1	1	1	1	1	0	0	38	0	0	#NULL!	39.3	38
1	a	1	1	0	1	0	0	1	1	0	1	0	0	38	0	0	42.1	39.5	34.1
1	a	1	1	0	1	0	0	1	0	0	0	3.46	10	40	0	0	35	34.7	31.2
1	a	1	1	1	1	0	0	1	1	0	1	1.49	7	37	0	0	#NULL!	36.6	25
1	a	0	1	0	1	0	0	0	0	0	0	0	0	40	0	0	36	31	31.7
1	a	1	1	1	1	0	1	1	1	1	1	0.07	11	39	0	0	37.9	38.1	39.3
1	a	1	1	0	1	0	0	1	1	0	1	0.12	22	40	0	0	40	37	31.5
1	a	1	1	1	1	0	1	1	1	1	1	0	0	37	0	0	35.3	33	31.9
1	a	1	1	1	1	0	0	1	1	0	1	1.16	29	37	0	0	45.5	44.5	42.9
1	a	1	1	0	1	0	0	1	1	0	1	0	0	39	0	0	38.7	36.2	34.5
1	a	1	1	0	1	0	0	1	1	0	1	0	0	41	0	0	#NULL!	38.1	36.2
1	a	1	1	0	1	0	0	0	0	0	0	0	32	40	0	0	38.3	35.9	38.2
1	a	1	1	0	1	0	0	1	1	0	1	0.34	14	40	0	0	36.3	35.1	34.9
1	a	1	1	0	1	0	0	0	0	0	0	0	26	38	0	0	#NULL!	41.8	35.6
1	a	1	1	1	1	0	1	1	1	1	1	0	29	39	0	0	38.6	36.6	32.4
1	a	1	1	0	1	0	0	1	1	0	1	1.33	9	40	0	0	37.8	39.6	32
1	a	1	1	0	1	0	0	0	0	0	0	0	26	38	0	0	38.2	35.9	29.6
1	a	1	1	1	1	0	1	1	1	1	1	0	0	39	0	0	#NULL!	37.2	33
1	a	0	1	0	1	0	0	0	0	0	0	0	30	38	0	0	37.4	36.5	36.4
1	a	1	1	0	1	0	0	1	1	0	1	1.47	30	40	0	0	34.7	33.8	33
1	a	0	1	0	1	0	0	0	0	0	0	0	26	40	0	0	37.7	37.9	37.7
1	a	1	1	0	1	0	0	1	1	0	1	0	0	39	0	0	#NULL!	36.3	36.7
1	a	0	1	0	1	0	0	0	0	0	0	0	25	37	0	0	40.1	36.8	31.7
1	a	0	1	0	1	0	0	0	0	0	0	0	25	38	0	0	37.6	36.7	38
1	a	1	1	0	1	0	1	1	1	1	1	0	0	39	0	0	37.9	34	33.3
1	a	1	1	0	1	0	0	1	1	0	1	0.46	35	40	0	0	36	35.6	36
1	a	1	1	0	1	0	0	1	0	0	0	2.89	33	40	0	0	39.6	38.2	37.3
1	a	0	1	0	1	0	0	0	0	0	0	0	26	38	0	0	40.4	38.8	35.3
1	a	1	1	0	1	0	0	1	1	0	1	0	0	40	0	0	37.4	37.5	38.4
1	a	1	1	0	1	0	0	1	0	0	0	3.52	30	39	0	0	41.1	36.2	40.4
1	a	1	1	0	1	0	0	1	1	0	1	0.82	24	36	0	0	35.7	33.7	30.5
1	a	1	1	0	1	0	0	1	1	0	1	1.13	9	41	0	0	#NULL!	32.8	34.5
1	a	1	1	0	1	0	0	1	1	0	1	0.4	29	37	0	0	40.6	37.2	32.4
1	a	1	1	0	1	0	0	1	0	0	0	2.48	28	39	0	0	#NULL!	38.6	38.5
1	a	0	1	0	1	0	0	0	0	0	0	0	26	38	0	0	40.6	36.4	35.9
1	a	1	1	1	1	0	0	0	0	0	0	0	27	39	0	0	38.4	#NULL!	34.1
1	a	1	1	0	1	0	0	1	1	0	1	0.56	25	38	0	0	#NULL!	36.8	35.2
1	a	1	1	1	1	0	1	1	1	1	1	0.32	7	39	0	0	36.3	38.3	33.9
1	a	0	1	0	1	0	0	0	0	0	0	0	28	40	0	0	37.4	35.5	37.7
1	a	1	1	0	1	0	0	1	1	0	1	1.42	29	40	0	0	38.1	36	36.7
1	a	1	1	1	1	0	1	1	1	1	1	0.1	10	41	0	0	#NULL!	37.3	34.2
1	a	1	1	1	1	0	0	1	1	0	0	0	0	41	0	0	38.3	37.1	32.9
1	a	1	1	0	1	0	0	0	0	0	0	0	27	39	0	0	39.3	37.1	35
1	a	1	1	0	1	0	0	1	1	0	1	0	0	38	0	0	36	34.6	34.6
1	a	1	1	0	1	0	0	1	1	0	1	0.15	13	40	0	0	39.8	39.4	39
1	a	1	1	1	1	0	1	1	1	1	1	0	0	39	0	0	#NULL!	38	37
1	a	1	1	1	1	0	1	1	1	1	1	0	0	40	0	0	37.3	34.7	31.8
1	a	1	1	1	1	0	1	1	1	1	1	0	0	40	0	0	#NULL!	39	39
1	a	1	1	0	1	0	0	1	1	0	0	0	0	39	0	0	37.4	37.6	36
1	a	1	1	0	1	0	1	1	1	1	1	0	1	41	0	0	40.7	42.1	#NULL!
1	a	1	1	0	0	0	0	1	0	0	0	4.8	24	33	0	0	35.3	35.4	32.1
1	a	1	1	1	1	0	1	1	1	1	1	0	0	40	0	0	#NULL!	33.6	31.6
1	a	1	1	1	1	0	0	1	1	0	0	0	0	41	0	0	38.3	35.5	34
1	a	1	1	1	1	0	0	1	1	0	1	0	0	39	0	0	41.4	37.6	41.2
1	a	1	1	1	1	0	1	1	1	0	1	2.36	11	40	0	0	38.1	37.1	39.8
1	a	1	1	0	1	0	0	1	1	0	1	0	0	38	0	0	37.2	36	35.8
1	a	1	1	0	1	0	0	1	0	0	0	2.72	24	39	0	0	#NULL!	#NULL!	35.9
1	a	1	1	1	1	0	1	1	1	1	1	0.63	11	40	0	0	35.7	32.3	29.8
1	a	1	1	0	1	0	0	1	1	0	1	0.3	25	37	0	0	37.1	37.7	37.8
1	a	1	1	0	1	0	0	1	1	0	1	0.05	26	39	0	0	38.7	36.8	38.1
1	a	1	1	0	1	0	0	0	0	0	0	0	33	39	0	0	40	36.6	30.4
1	a	0	1	0	1	0	0	0	0	0	0	0	23	37	0	0	34.9	33.7	32.4
1	a	1	1	0	1	0	0	1	1	0	1	0	0	38	0	0	43	42.4	42.4
1	a	1	1	1	1	0	1	1	1	1	1	0	0	38	0	0	#NULL!	37.6	37.9
1	a	1	1	0	1	0	0	0	0	0	0	0	18	39	0	0	39.1	37.2	36.7
1	a	1	1	0	1	0	0	1	1	0	0	0	0	39	0	0	40.9	37.4	37
1	a	0	1	0	1	0	0	0	0	0	0	0	27	39	0	0	38.7	34.6	35.7
1	a	0	1	0	1	0	0	0	0	0	0	0	0	39	0	0	#NULL!	36.8	38.1
1	a	1	1	0	1	0	0	1	1	0	1	0.23	12	39	0	0	#NULL!	36.7	34.8
1	a	1	1	0	1	0	0	1	0	0	0	3.02	32	41	0	0	40.1	37.4	28.8
1	a	1	1	1	1	0	1	1	1	1	1	0	29	38	0	0	35.3	35.5	37.9
1	a	1	1	0	1	0	0	1	1	0	1	1.11	32	40	0	0	39	39.7	35.4
1	a	0	1	0	1	0	0	0	0	0	0	0	27	40	0	0	42.8	42.4	40.2
1	a	0	1	0	0	0	0	0	#NULL!	#NULL!	#NULL!	0	0	39	0	0	#NULL!	#NULL!	32.9
1	a	0	1	0	1	0	0	0	0	0	0	0	34	40	0	0	42.4	34.8	#NULL!
1	a	1	1	0	1	0	0	1	1	0	1	0.86	31	38	0	0	37.1	37.2	28.5
1	a	1	1	0	1	0	0	1	1	0	1	1.5	34	42	0	0	32.6	32.1	32.6
1	a	1	1	1	1	0	1	1	1	1	1	0.32	29	38	0	0	39	39	35.4
1	a	1	1	1	1	0	0	1	1	0	1	1.21	25	40	0	0	37.9	#NULL!	32.4
1	a	1	1	1	1	0	1	1	1	1	1	0.96	38	41	0	0	39.8	38.4	37.7
1	a	1	1	1	1	0	0	1	1	0	1	0.28	25	40	0	0	#NULL!	37.5	38.9
1	a	0	1	0	1	0	0	0	#NULL!	#NULL!	#NULL!	0	1	40	0	0	#NULL!	#NULL!	31.5
1	a	0	1	0	1	0	0	0	0	0	0	0	31	39	0	0	38.2	36.8	33.8
1	a	1	1	0	1	0	1	1	1	0	1	2.05	12	40	0	0	38.8	37.8	36.6
1	a	1	1	1	1	0	1	1	1	1	1	0.22	32	39	0	0	35.9	36.5	39.4
1	a	0	1	0	1	0	0	0	0	0	0	0	36	39	0	0	36.6	38.3	35.4
1	a	1	1	0	1	0	0	1	0	0	0	2.02	33	39	0	0	43.3	40.5	36.7
1	a	1	1	0	1	0	1	1	1	1	1	0	0	38	0	0	34.3	29.1	28.5
1	a	1	1	1	1	0	1	1	1	1	1	0	0	39	0	1	36.9	38.1	35.8
1	a	1	1	0	1	0	0	1	1	0	1	1.55	23	39	0	0	38.9	33.7	35.5
1	a	1	1	1	1	0	0	1	1	0	1	0	0	39	0	0	#NULL!	34	34
1	a	0	1	0	1	0	0	0	0	0	0	0	30	39	0	0	39.3	38.8	34.4
1	a	1	1	0	1	0	0	1	1	0	1	0.34	29	40	0	0	39.2	39.9	38.2
1	a	1	1	0	1	0	0	1	0	0	0	2.89	27	39	0	0	#NULL!	38.8	35.4
1	a	1	1	0	1	0	0	1	0	0	0	1.87	36	39	0	0	40.9	37.5	33.3
1	a	1	1	1	1	0	1	1	1	1	1	0	0	41	0	0	38.8	36.7	34.3
1	a	1	1	1	1	0	0	0	0	0	0	0	35	40	0	0	40.4	37.6	42.1
1	a	1	1	1	1	0	1	1	1	0	1	4.81	18	41	0	0	35.3	32.5	33.8
1	a	1	1	0	1	0	0	1	1	0	1	1.87	16	40	0	0	40.5	35.3	35.8
1	a	1	1	1	1	0	1	1	1	1	1	0	0	39	0	0	41.2	35.9	31.2
1	a	1	1	0	1	0	0	0	0	0	0	0	14	40	0	0	36.7	35.2	35.6
1	a	1	1	0	1	0	0	1	0	0	0	2.91	30	41	0	0	39.1	39	26.6
1	a	1	1	1	1	0	0	0	0	0	0	0	32	38	0	0	38.3	37	35.4
1	a	1	1	1	1	0	0	1	0	0	0	1.71	30	38	0	0	37.1	34	29.8
1	a	1	1	0	1	0	0	1	1	0	1	0.23	16	41	0	0	36.6	34.5	33.2
1	a	1	1	0	1	0	0	1	1	0	0	0	0	38	0	0	35.9	37.3	40.2
1	a	1	1	1	1	0	1	1	1	1	1	0	0	38	0	0	37.9	36.4	36.9
1	a	0	1	0	1	0	0	0	0	0	0	0	0	40	0	0	36.2	37.2	32.7
1	a	1	1	0	1	0	0	1	1	0	1	1.35	28	40	0	0	41.6	42.6	34.8
1	a	1	1	0	1	0	0	1	1	0	1	0.83	25	38	0	0	34.1	33	29.9
1	a	1	1	0	1	0	0	1	1	0	1	0.4	6	39	0	0	38.9	38.5	36.2
1	a	0	1	0	1	0	0	0	0	0	0	0	22	39	0	0	40.7	37.4	37.9
1	a	1	1	0	1	0	0	1	0	0	0	2.28	26	41	0	0	#NULL!	39.7	41.7
1	a	1	1	1	1	0	0	1	0	0	0	2.68	28	37	0	0	41.2	38	39.3
1	a	1	1	1	1	0	0	1	1	0	1	0.27	27	38	0	0	40.1	41.6	37
1	a	1	1	1	1	0	0	1	1	0	1	0.5	28	39	0	0	40.6	40.7	35.1
1	a	1	1	0	1	0	0	1	1	0	1	0.11	15	39	0	0	36.9	33.4	35.8
1	a	1	1	0	1	0	0	1	1	0	1	0	0	39	0	0	37.9	36.4	35.5
1	a	1	1	1	1	0	0	1	1	0	1	0.18	31	38	0	0	38.9	35.7	36
1	a	1	1	0	1	0	0	0	0	0	0	0	12	37	0	0	36.5	35.1	33.3
1	a	1	1	0	1	0	0	1	0	0	0	1.75	28	38	0	0	37.2	34.1	33.6
1	a	1	1	0	1	0	0	1	1	0	1	0	0	39	0	0	42.2	40.4	40.6
1	a	1	1	1	1	0	1	1	1	1	1	0	0	37	0	0	#NULL!	#NULL!	28.9
1	a	1	1	0	1	0	0	1	1	0	1	1.97	12	40	0	0	36.6	36	34.4
1	a	1	1	0	1	0	0	1	1	0	1	0.03	34	39	0	0	36.2	35.9	#NULL!
1	a	1	1	1	1	0	0	1	1	0	1	0.32	10	35	0	0	34.9	#NULL!	35
1	a	1	1	1	1	0	1	1	1	1	1	0.02	18	40	0	0	45.5	42.6	37.4
1	a	1	1	0	1	0	0	1	0	0	0	2.24	32	41	0	0	36.1	38.1	32.2
1	a	1	1	0	1	0	0	0	0	0	0	0	28	40	0	0	37.7	34.6	35.1
1	a	1	1	1	1	0	0	0	0	0	0	0	35	40	0	0	42	39.2	36.5
1	a	1	1	0	1	0	0	1	0	0	0	1.4	34	39	0	0	39	38	37.4
1	a	1	1	0	1	0	0	1	0	0	0	1.77	30	39	0	0	35.4	34.5	34.7
1	a	0	1	0	1	0	0	0	0	0	0	0	12	36	0	0	#NULL!	40.2	35.9
1	a	0	1	0	1	0	0	0	0	0	0	0	32	40	0	0	39	34.3	37.6
1	a	1	1	0	1	0	0	1	1	0	1	0.14	35	40	0	0	#NULL!	37.6	30.7
1	a	1	1	0	1	0	0	1	1	0	1	0	0	36	0	0	38.9	37.1	36.9
1	a	1	1	0	1	0	0	1	1	0	1	0	0	39	0	0	35	36.4	34.6
1	a	1	1	0	1	0	0	1	1	0	1	0	0	39	0	0	35.4	35.7	38.1
1	a	0	1	0	1	0	0	0	0	0	0	0	27	40	0	0	38.3	39.2	38.8
1	a	1	1	0	1	0	0	1	1	0	0	0	0	40	0	0	39.3	38	32.1
1	a	1	1	0	1	0	0	1	0	0	0	2.2	32	40	0	0	38.7	37	36.2
1	a	1	1	0	1	0	0	1	1	0	1	0	0	34	0	0	#NULL!	34.6	30.7
1	a	0	1	0	1	0	0	0	0	0	0	0	27	38	0	0	39.6	36.4	36.1
1	a	1	1	1	1	0	1	1	1	1	1	0	0	39	0	0	39.7	37.9	29.9
1	a	1	1	0	1	0	0	1	1	0	1	0	0	40	0	0	38.4	39.8	33.1
1	a	1	1	0	1	0	0	1	0	0	0	3.26	29	40	0	0	43.5	41	32.5
1	a	0	1	0	1	0	0	0	0	0	0	0	26	39	0	0	35.6	37.5	35
1	a	0	1	0	1	0	0	0	0	0	0	0	33	40	0	0	38.8	38.2	33.4
1	a	1	1	0	1	0	0	1	1	0	0	0	0	39	0	0	39.3	36.7	33.4
1	a	1	1	1	1	0	1	1	1	1	1	0	0	38	0	1	#NULL!	34.8	35.3
1	a	1	1	0	1	0	0	1	1	0	1	0	0	41	0	0	37.5	38.1	35.8
1	a	1	1	1	1	0	1	1	1	1	1	0.32	16	40	0	0	38.4	37.3	38.3
1	a	1	1	0	1	0	0	1	1	0	0	0	0	39	0	0	39.3	38.4	38.8
1	a	1	1	1	1	0	1	1	1	1	1	0	23	39	0	0	42.1	40.1	37.9
1	a	1	1	0	1	0	0	1	1	0	1	2.13	32	40	0	0	42.1	42.9	39.2
1	a	1	1	0	1	0	0	1	0	0	0	1.34	29	39	0	0	#NULL!	38.1	36.2
1	a	0	1	0	1	0	0	0	0	0	0	0	24	38	0	0	39.7	36.9	29.4
1	a	0	1	0	1	0	0	0	0	0	0	0	27	40	0	0	39.4	38.2	34.5
1	a	0	1	1	1	0	0	0	0	0	0	0	19	39	0	0	38.2	34.4	32.5
1	a	1	1	0	1	0	0	1	1	0	1	0	0	40	0	0	#NULL!	38.5	38.5
1	a	0	1	1	1	0	0	0	0	0	0	0	0	36	0	0	39	38.2	32.9
1	a	1	1	0	1	0	0	1	0	0	0	4.04	34	40	0	0	42	39.9	40
1	a	1	1	0	1	0	0	1	1	0	1	0	0	40	0	0	36.6	32.8	34.5
1	a	1	1	0	1	0	0	1	0	0	0	2.17	30	39	0	0	37.1	35.6	36.1
1	a	1	1	0	1	0	0	1	1	0	1	0.54	30	39	0	0	37	35.9	34
1	a	1	1	0	1	0	0	1	1	0	1	0.79	32	38	0	0	40.9	40.2	34.2
1	a	1	1	1	1	0	0	1	1	0	1	0.66	15	38	0	0	34.4	33.6	31.1
1	a	1	1	0	1	0	0	1	1	0	1	0.98	9	38	0	0	38.4	36.3	36.6
1	a	0	1	0	1	0	0	0	0	0	0	0	26	37	0	0	38.2	37.2	35.6
1	a	1	1	0	1	0	1	1	1	1	1	0.09	12	40	0	0	38.2	37.3	31.3
1	a	0	1	0	1	0	0	0	0	0	0	0	17	41	0	0	38.4	36.2	36.8
1	a	1	1	0	1	0	1	1	1	1	1	0	0	39	0	0	#NULL!	#NULL!	32.4
1	a	0	1	0	1	0	0	0	0	0	0	0	30	39	0	0	#NULL!	40.3	30.3
1	a	0	1	0	1	0	0	0	0	0	0	0	37	39	0	0	39.9	40.3	36.6
1	a	0	1	0	1	0	0	0	0	0	0	0	0	40	0	0	#NULL!	37.9	34.9
1	a	0	1	0	1	0	0	0	0	0	0	0	28	39	0	0	39.5	31.8	35.6
1	a	1	1	1	1	0	0	1	1	0	1	0.16	28	40	0	0	41.8	38.5	40.5
1	a	1	1	1	1	0	1	1	1	1	1	0	0	39	0	0	38.7	39.1	31.1
1	a	1	1	1	1	0	1	1	1	1	1	0.34	13	40	0	0	36	33	34.6
1	a	1	1	0	1	0	0	1	0	0	0	2.95	31	40	0	0	40.3	#NULL!	35.7
1	a	1	1	0	1	0	0	1	1	0	0	0	0	38	0	0	37.2	36.5	36.2
1	a	1	1	0	1	0	0	1	1	0	1	0.51	8	38	0	0	40.3	36.1	36.3
1	a	1	1	1	1	0	0	1	1	0	1	0	0	40	0	0	#NULL!	35.4	36.7
1	a	1	1	0	1	0	0	1	1	0	1	0.52	16	40	0	0	38.5	34.1	34.3
1	a	1	1	0	1	0	0	1	1	0	0	0	0	39	0	0	41.3	40	37.9
1	a	0	1	0	1	0	0	0	0	0	0	0	28	40	0	0	39.5	37.9	34.7
1	a	1	1	0	1	0	0	1	1	0	1	0	0	39	0	0	34.9	33.1	29.4
1	a	1	1	1	1	0	0	1	1	0	1	0	0	40	0	0	38.1	35.9	33.8
1	a	1	1	0	1	0	0	1	1	0	1	1.04	30	40	0	0	37.6	35.5	38.8
1	a	1	1	0	1	0	0	1	1	0	1	0	0	40	0	0	38.4	37.1	32.9
1	a	1	1	0	1	0	0	1	1	0	1	0	0	39	0	0	#NULL!	#NULL!	37.7
1	a	0	1	0	1	0	0	0	0	0	0	0	26	40	0	0	42.3	39.4	37.9
1	a	1	1	0	1	0	0	1	1	0	0	0	0	40	0	0	#NULL!	38.7	36.5
1	a	1	1	0	1	0	0	1	1	0	1	1.5	15	40	0	0	45.4	39.9	40.7
1	a	1	1	0	1	0	0	1	1	0	0	0	0	39	0	0	40.4	36.5	32.9
1	a	1	1	1	1	0	1	1	1	1	1	0	0	41	0	0	#NULL!	37.8	38
1	a	0	1	1	1	0	0	0	0	0	0	0	30	38	0	0	37.2	35.9	29.3
1	a	1	1	0	0	0	0	1	1	0	1	0.2	8	39	0	0	#NULL!	37.4	37.8
1	a	1	1	0	1	0	1	1	1	0	1	4.91	27	39	0	0	#NULL!	37.9	35.9
1	a	1	1	1	1	0	0	0	0	0	0	0	34	41	0	0	38.3	35.2	35.1
1	a	1	1	1	1	0	1	1	1	1	1	0	0	38	0	0	39.7	38.4	39.1
1	a	1	1	0	1	0	0	1	1	0	1	0	0	39	0	0	40.4	38.1	36.2
1	a	1	1	1	1	0	0	1	1	0	1	0.14	6	39	0	0	#NULL!	#NULL!	32.6
1	a	1	1	0	1	0	0	1	0	0	0	3.15	33	40	0	0	41.3	40	36.7
1	a	1	1	1	1	0	1	1	1	1	1	-0.11	14	38	0	0	41	37.5	35.8
1	a	1	1	0	1	0	0	1	1	0	1	0	2	41	0	0	#NULL!	38	40
1	a	1	1	0	1	0	0	1	0	0	0	2.9	31	38	0	0	38.4	40.6	35.5
1	a	1	1	0	1	0	0	1	0	0	0	2.59	32	40	0	0	38.3	39.9	38.2
1	a	1	1	0	1	0	0	0	#NULL!	#NULL!	#NULL!	0	0	39	0	0	#NULL!	#NULL!	#NULL!
1	a	1	1	0	1	0	0	1	1	0	0	0.19	32	38	0	0	42.7	40.9	40
1	a	1	1	0	1	0	0	1	1	0	1	2.19	15	40	0	0	39.7	38	34.5
1	a	1	1	0	1	0	0	1	1	0	1	1.57	7	40	0	0	40.5	36.2	37.5
1	a	1	1	0	1	0	0	1	1	0	1	0.25	21	40	0	0	37.6	35.2	37.2
1	a	1	1	1	1	0	1	1	1	1	1	0	0	39	0	0	#NULL!	38.6	38.6
1	a	1	1	0	1	0	0	1	1	0	1	0.64	34	39	0	0	40.6	39.9	31.4
1	a	1	1	1	1	0	0	1	0	0	0	2.4	15	39	0	0	42.3	37.1	36.2
1	a	1	1	0	1	0	0	1	0	0	0	2.62	31	40	0	0	40.4	36.4	35.7
1	a	0	1	0	1	0	0	0	0	0	0	0	22	38	0	0	38.5	37.7	39.4
1	a	1	1	1	1	0	0	0	#NULL!	#NULL!	#NULL!	0	0	39	0	0	#NULL!	38.2	#NULL!
1	a	1	1	0	1	0	0	1	1	0	1	1.09	31	41	0	0	41.2	35.5	37.5
1	a	1	1	0	1	0	0	1	1	0	1	0.42	4	40	0	0	41.3	37.5	38
1	a	1	1	0	1	0	1	1	1	1	1	0.95	31	40	0	0	39.6	38	36.2
1	a	1	1	0	1	0	0	1	1	0	0	0	0	39	0	0	35	33.8	31.4
1	a	1	1	1	1	0	1	1	1	1	1	0.21	22	39	0	0	40.6	36.5	36.8
1	a	0	1	0	1	0	0	0	0	0	0	0	0	39	0	0	#NULL!	36.3	36.3
1	a	0	1	0	1	0	0	0	0	0	0	0	27	39	0	0	39.7	38	36.3
1	a	1	1	0	1	0	0	1	1	0	0	0	0	39	0	0	45	42.8	36.2
1	a	1	1	0	1	0	0	1	1	0	1	0	0	40	0	0	40.2	41.4	33.9
1	a	0	1	0	1	0	0	0	0	0	0	0	19	39	0	0	41.3	38.7	39.6
1	a	1	1	0	1	0	0	1	1	0	1	0.99	30	40	0	0	42.9	42.4	36.6
1	a	1	1	0	1	0	0	1	1	0	1	0	0	40	0	0	#NULL!	34.1	37.7
1	a	1	1	0	1	0	0	1	1	0	1	0	0	38	0	0	39.9	40.3	36.1
1	a	1	1	1	1	0	1	1	1	1	1	0	27	39	0	0	36	35.9	36.3
1	a	1	1	1	1	0	0	1	1	0	0	0	0	38	0	0	39.4	38.5	39.2
1	a	1	1	0	1	0	0	1	1	0	1	1.31	32	39	0	0	41.6	41.2	39.3
1	a	1	1	0	1	0	0	1	1	0	1	0.68	29	40	0	0	#NULL!	35.5	33.9
1	a	1	1	1	1	0	0	1	1	0	1	1.09	27	39	0	0	#NULL!	38.1	36.1
1	a	1	1	0	1	0	0	1	1	0	1	0	0	40	0	0	#NULL!	36	36
1	a	1	1	0	1	0	0	1	1	0	1	0	0	39	0	0	38.4	37.7	40.9
1	a	1	1	1	1	0	0	0	0	0	0	0	35	40	0	0	39.9	40	36.3
1	a	1	1	1	1	0	0	1	1	0	1	0	0	39	0	0	36.9	34.6	29.8
1	a	1	1	0	1	0	0	1	1	0	1	0.22	33	40	0	0	36.2	36.1	33
1	a	1	1	0	1	0	0	1	0	0	0	1.41	24	39	0	0	39.3	36.6	38.8
1	a	1	1	0	1	0	0	1	1	0	1	0.28	14	39	0	0	33.6	35.4	35.1
1	a	1	1	0	1	0	0	1	1	0	1	0	0	38	0	0	35.5	37.3	31.5
1	a	1	1	0	1	0	0	1	1	0	0	0	0	36	0	0	39.2	37.4	37.2
1	a	1	1	1	1	0	1	1	1	1	1	0.62	34	40	0	0	35.9	35.6	33
1	a	1	1	1	1	0	1	1	1	1	1	0.71	12	40	0	0	41.9	38.2	36.1
1	a	1	1	0	1	0	0	1	1	0	1	0.15	21	39	0	0	39	36.9	35.3
1	a	1	1	1	1	0	1	1	1	1	1	0.5	15	39	0	0	41.4	#NULL!	36.5
1	a	0	1	0	1	0	0	0	0	0	0	0	25	37	0	0	#NULL!	#NULL!	30.6
1	a	1	1	1	1	0	1	1	1	1	1	0.42	27	39	0	0	#NULL!	41.9	32.3
1	a	1	1	1	1	0	1	1	1	1	1	0.32	25	40	0	0	42.3	41.7	35.4
1	a	0	1	0	1	0	0	0	0	0	0	0	0	40	0	0	36.9	33.7	33.7
1	a	1	1	0	1	0	0	1	0	0	0	2.76	23	39	0	0	41.9	34.8	41.2
1	a	1	1	0	1	0	0	1	1	0	1	0.25	31	39	0	0	38.4	34.7	35.7
1	a	1	1	0	1	0	0	1	1	0	1	0.64	13	40	0	0	#NULL!	38.3	36.5
1	a	1	1	1	1	0	0	0	0	0	0	0	0	41	0	0	39	38.3	39.9
1	a	1	1	1	1	0	1	1	1	1	1	0.11	9	40	0	0	#NULL!	40	34.4
1	a	0	1	0	1	0	0	0	0	0	0	0	34	40	0	0	38.7	#NULL!	36.1
1	a	1	1	0	1	0	0	1	1	0	1	0.83	34	40	0	0	39.6	37.9	36.6
1	a	0	1	0	1	0	0	0	0	0	0	0	28	40	0	0	37.1	36.4	41.4
1	a	1	1	0	1	0	0	1	1	0	1	1.45	34	40	0	0	37.1	42.6	41.8
1	a	1	1	0	1	0	0	1	1	0	1	0.31	29	38	0	0	41.7	40.7	36.7
1	a	1	1	0	1	0	0	1	1	0	1	0	0	39	0	0	37.7	39	29.9
1	a	0	1	0	1	0	0	0	0	0	0	0	10	37	0	0	34.9	32.8	30.7
1	a	1	1	0	1	0	0	1	0	0	0	1.65	2	41	0	0	36.1	#NULL!	#NULL!
1	a	1	1	0	1	0	0	1	0	0	0	2.4	0	40	0	0	40	38.2	39.9
1	a	1	1	1	1	0	1	1	1	1	1	0	0	40	0	0	#NULL!	32.7	36.2
1	a	1	1	0	1	0	0	1	1	0	0	0	0	38	0	0	38.4	31.6	31.4
1	a	1	1	1	1	0	0	1	1	0	1	0	0	38	0	0	#NULL!	28.9	26.1
1	a	1	1	1	1	0	0	1	1	0	1	0	0	39	0	0	40	39	32.2
1	a	1	1	0	1	0	0	1	1	0	1	1.15	11	40	0	0	40.2	34.7	38.5
1	a	1	1	1	1	0	0	1	1	0	1	1.05	36	40	0	0	38.5	34.6	32
1	a	1	1	1	1	0	1	1	1	1	1	0.26	2	40	0	0	38.1	34.6	34.8
1	a	1	1	0	1	0	0	1	0	0	0	2.04	14	41	0	0	37.8	34.8	35.8
1	a	1	1	1	1	0	1	1	1	1	1	0.38	22	37	0	0	#NULL!	34.9	37
1	a	1	1	0	1	0	0	1	0	0	0	3.59	33	38	0	0	36.8	35.9	36.1
1	a	1	1	1	1	0	1	1	1	1	1	0	0	39	0	0	39.9	35.2	36.9
1	a	1	1	0	1	0	0	1	1	0	0	0	0	37	0	0	40.2	38.6	31.4
1	a	1	1	0	1	0	0	1	1	0	1	0.28	16	41	0	0	42	36.1	36.2
1	a	0	1	0	1	0	0	0	0	0	0	0	26	39	0	0	38	37.8	38.2
1	a	1	1	1	1	0	1	1	1	1	1	0.76	0	39	0	0	38.5	37.5	35.3
1	a	1	1	1	1	0	0	1	1	0	1	0	0	41	0	0	41.2	40.4	36.7
1	a	0	1	0	1	0	0	0	0	0	0	0	2	38	0	0	38	35.5	35.9
1	a	1	1	1	1	0	1	1	1	1	1	0	0	40	0	0	35.4	36.5	33.6
1	a	1	1	0	1	0	0	1	1	0	1	0.6	13	41	0	0	42.4	38.2	35.2
1	a	1	1	0	1	0	0	1	0	0	0	1.59	28	40	0	0	37.3	35.1	32.4
1	a	1	1	1	1	0	1	1	1	1	1	0.52	33	40	0	0	39.4	38.4	32.2
1	a	1	1	1	1	0	0	1	1	0	1	0	0	39	0	0	#NULL!	36.5	30.6
1	a	1	1	0	1	0	0	1	1	0	1	0	0	39	0	0	#NULL!	36.9	36.9
1	a	0	1	0	1	0	0	0	0	0	0	0	0	40	0	0	#NULL!	36.5	26.2
1	a	1	1	1	1	0	1	1	1	1	1	0.18	31	38	0	0	36.4	36.9	31.5
1	a	1	1	1	1	0	1	1	1	1	1	0.06	3	40	0	0	36.2	34.1	35.2
1	a	1	1	0	1	0	0	1	1	0	1	0.87	28	39	0	0	42.2	39.9	37.7
1	a	1	1	0	1	0	0	1	1	0	1	-4.94	#NULL!	41	0	0	41	39.6	38.2
1	a	1	1	0	1	0	0	0	0	0	0	0	26	42	0	0	41.2	40.7	37.1
1	a	1	1	1	1	0	1	1	1	1	1	0	0	41	0	1	#NULL!	36.9	32.2
1	a	1	1	0	1	0	0	1	1	0	1	0.89	14	39	0	0	#NULL!	35.1	34.1
1	a	0	1	0	1	0	0	0	0	0	0	0	0	38	0	0	#NULL!	40.3	40.3
1	a	1	1	0	1	0	0	1	1	0	0	0	0	39	0	0	39	35.4	38.2
1	a	1	1	0	0	0	0	1	0	0	0	2.79	1	39	0	0	43.2	39.5	38.2
1	a	1	1	1	1	0	0	1	1	0	1	1.03	29	40	0	0	39.9	40.7	42.9
1	a	1	1	0	1	0	1	1	1	1	1	0	0	39	0	0	36.2	36.6	35.6
1	a	0	1	0	1	0	0	0	0	0	0	0	32	39	0	0	39.5	37.6	32.9
1	a	1	1	0	1	0	0	1	0	0	0	1.57	16	40	0	0	41.3	40.8	38
1	a	1	1	0	1	0	0	1	1	0	1	0	0	38	0	0	41.4	39.1	37.1
1	a	1	1	0	1	0	0	1	1	0	1	2.33	31	39	0	0	40.8	38.2	31.8
1	a	1	1	1	1	0	1	1	1	1	1	0	0	34	0	0	#NULL!	#NULL!	29.3
1	a	1	1	0	1	0	0	1	1	0	1	1.91	27	38	0	0	37.3	36.7	33.4
1	a	1	1	0	1	0	0	1	1	0	1	0	0	39	0	0	41.6	42	39.7
1	a	1	1	1	1	0	1	1	1	1	1	0.25	15	41	0	1	#NULL!	44.9	34.7
1	a	1	1	1	1	0	0	1	1	0	1	0.21	31	39	0	0	38.1	38.5	36.9
1	a	1	1	1	1	0	0	1	0	0	0	1.82	12	40	0	0	40.7	35.5	34.5
1	a	1	1	0	1	0	0	1	1	0	1	0.83	32	40	0	0	36.2	35.1	34.7
1	a	1	1	0	1	0	0	1	0	0	0	2.75	30	39	0	0	38.2	36.6	39.9
1	a	1	1	0	1	0	0	1	1	0	1	1.74	7	37	0	0	40.8	36.7	39.3
1	a	1	1	0	1	0	0	1	1	0	1	0	0	40	0	0	38.1	35.7	36.7
1	a	0	1	1	1	0	0	0	0	0	0	0	21	38	0	0	36.3	35.8	37.2
1	a	1	1	1	1	0	1	1	1	1	1	0	29	39	0	0	38	36.8	33.5
1	a	0	1	0	1	0	0	0	0	0	0	0	0	39	0	0	37.4	33.7	29.9
1	a	1	1	0	1	0	0	1	1	0	1	0	0	40	0	0	41.5	#NULL!	39.9
1	a	1	1	0	1	0	0	1	1	0	1	0	0	40	0	0	#NULL!	35.4	37.7
1	a	1	1	0	1	0	0	0	0	0	0	0	28	37	0	0	#NULL!	#NULL!	33.1
1	a	1	1	0	1	0	0	1	1	0	1	1.77	1	39	0	0	35.7	33.8	32.8
1	a	1	1	0	1	0	0	1	1	0	1	0	0	35	0	0	#NULL!	33.3	33.3
1	a	1	1	1	1	0	1	1	1	1	1	0	23	38	0	0	37.1	35.7	33.9
1	a	1	1	0	1	0	0	1	1	0	1	0	0	39	0	0	#NULL!	36.5	36.5
1	a	1	1	1	1	0	1	1	1	1	1	0	22	40	0	0	41.6	38.2	39.1
1	a	1	1	0	1	0	1	1	1	0	1	1.08	26	40	0	0	38.7	38.2	35.9
1	a	0	1	0	1	0	0	0	0	0	0	0	0	40	0	0	#NULL!	36.8	30.2
1	a	1	1	0	1	0	0	1	1	0	1	0	0	39	0	0	40.8	38.6	35.7
1	a	0	1	0	1	0	0	0	0	0	0	0	28	40	0	0	34.8	28	36.4
1	a	1	1	1	1	0	1	1	1	1	1	0.66	26	39	0	0	#NULL!	35.5	33.1
1	a	1	1	0	1	0	0	1	1	0	1	0	0	39	0	0	38	36.6	34.5
1	a	1	1	0	1	0	0	1	1	0	1	0.39	16	40	0	0	41.4	37.2	36.3
1	a	1	1	0	1	0	0	0	0	0	0	0	30	38	0	0	35	35.2	33
1	a	1	1	1	1	0	0	0	0	0	0	0	31	40	0	0	40.7	40.9	39.6
1	a	1	1	0	1	0	1	1	1	1	1	0.34	8	38	0	0	37.4	35.2	34.9
1	a	1	1	0	1	0	1	1	1	1	1	0	0	40	0	0	36.4	36.4	34.4
1	a	1	1	0	1	0	0	1	0	0	0	1.85	29	40	0	0	36.7	36.1	36.2
1	a	1	1	0	1	0	0	1	0	0	0	3.48	35	39	0	0	39.6	37	36.5
1	a	1	1	0	1	0	0	0	0	0	0	0	30	38	0	0	36.7	34.5	36.5
1	a	0	1	0	1	0	0	0	0	0	0	0	30	39	0	0	39.7	37.8	38.3
1	a	0	1	0	1	0	0	0	0	0	0	0	28	38	0	0	37.3	35.7	31.4
1	a	1	1	1	1	0	0	1	1	0	0	0.14	12	40	0	0	38.1	35.9	32.7
1	a	1	1	0	1	0	0	1	1	0	1	1.32	30	40	0	0	37.8	36.3	33.4
1	a	1	1	1	1	0	1	1	1	1	1	0.53	24	39	0	0	34.8	33.4	30.9
1	a	1	1	1	1	0	0	1	1	0	1	0	0	39	0	0	#NULL!	35.9	39.4
1	a	1	1	0	1	0	0	1	0	0	0	3.23	33	40	0	0	37.2	39.2	34.1
1	a	1	1	1	1	0	0	1	0	0	0	2.89	15	39	0	0	43.5	37.7	34.6
1	a	1	1	0	1	0	0	1	1	0	1	1.34	32	39	0	0	39.1	38.8	35.6
1	a	1	1	0	1	0	0	1	1	0	1	0.28	31	39	0	0	38.8	39.1	35.4
1	a	1	1	0	1	0	0	1	1	0	1	1.22	32	41	0	0	36.9	35.8	36.3
1	a	1	1	1	1	0	1	1	1	1	1	0	32	40	0	0	#NULL!	37.3	33.8
1	a	1	1	0	1	0	0	0	0	0	0	0	32	39	0	0	36.4	36.5	36.9
1	a	1	1	0	1	0	0	1	0	0	0	1.34	31	41	0	0	40.8	36.9	34.8
1	a	1	1	0	1	0	0	1	1	0	1	0.33	13	39	0	0	#NULL!	37.6	37.8
1	a	1	1	1	1	0	0	1	1	0	0	0	0	39	0	0	40.1	39.9	38.2
1	a	1	1	0	1	0	0	1	1	0	1	0	0	37	0	0	41.3	38.5	35.4
1	a	0	1	0	1	0	0	0	0	0	0	0	27	39	0	0	37.5	38.5	35.4
1	a	1	1	0	1	0	0	1	1	0	1	0	0	39	0	0	38.4	36.8	34.3
1	a	1	1	0	1	0	0	1	1	0	1	0	0	39	0	0	#NULL!	32.2	34.6
1	a	1	1	0	1	0	0	1	1	0	1	0.81	33	40	0	0	41.2	38.6	38.9
1	a	0	1	0	1	0	0	0	0	0	0	0	28	40	0	0	40	37.8	31
1	a	1	1	1	1	0	0	1	1	0	1	0	0	39	0	0	35.3	37.3	34.8
1	a	1	1	0	1	0	0	0	0	0	0	0	24	38	0	0	37.5	33.7	30.6
1	a	1	1	1	1	0	0	1	1	0	1	0.6	31	40	0	0	38.4	34.5	33.5
1	a	1	1	0	1	0	1	1	1	1	1	0	0	40	0	0	#NULL!	34	37
1	a	1	1	0	1	0	0	0	#NULL!	#NULL!	#NULL!	0	0	41	0	0	#NULL!	#NULL!	#NULL!
1	a	1	1	0	1	0	0	1	1	0	1	0.69	33	39	0	0	39.7	35.3	35.2
1	a	1	1	1	1	0	1	1	1	1	1	0.43	13	35	0	0	37.8	36.3	28.2
1	a	0	1	0	1	0	0	0	0	0	0	0	0	35	0	0	38.7	36.9	32.1
1	a	1	1	0	1	0	0	1	1	0	1	0	0	40	0	0	39.3	39.3	37.4
1	a	1	1	0	1	0	0	1	1	0	1	1.28	32	39	0	0	38.1	36.4	33.3
1	a	1	1	0	1	0	0	1	1	0	1	1.04	29	38	0	0	40.9	37.9	37.4
1	a	1	1	0	1	0	0	1	0	0	0	2.11	34	39	0	0	40.8	37.2	31.6
1	a	1	1	1	1	0	1	1	1	1	1	0.73	24	38	0	0	36.6	36.2	33.1
1	a	1	1	0	1	0	0	1	1	0	1	1.73	5	38	0	0	36.4	33.1	35.2
1	a	1	1	0	1	0	0	1	0	0	0	3.04	34	41	0	0	37.7	37.1	34.7
1	a	1	1	1	1	0	0	0	0	0	0	0	30	39	0	0	36.9	37.6	33.4
1	a	1	1	1	1	0	0	1	1	0	0	0	0	39	0	0	37.8	38.4	35.4
1	a	1	1	0	1	0	0	1	1	0	1	0.83	32	38	0	0	41.6	35.7	36.8
1	a	1	1	1	1	0	1	1	1	1	1	0	27	41	0	0	39.6	38.3	32.6
1	a	1	1	1	1	0	1	1	1	1	1	0.33	28	41	0	0	40.5	38	37.1
1	a	0	1	1	1	0	0	0	0	0	0	0	32	40	0	0	39.6	37.9	37.1
1	a	1	1	1	1	0	1	1	1	1	1	0	0	39	0	0	38.7	37.7	39.1
1	a	1	1	1	1	0	1	1	1	1	1	0	0	38	0	0	38.9	37.8	32.3
1	a	1	1	0	1	0	0	1	0	0	0	2.97	27	38	0	0	39.6	35.8	37.1
1	a	0	1	0	1	0	0	0	0	0	0	0	38	38	0	0	40.8	37.2	30.7
1	a	1	1	0	1	0	0	1	0	0	0	2.09	32	39	0	0	40.7	37.5	40
1	a	0	1	0	1	0	0	0	0	0	0	0	35	39	0	0	39.3	36.2	31.9
1	a	0	1	0	1	0	0	0	0	0	0	0	16	40	0	0	#NULL!	37	38
1	a	1	1	0	1	0	1	1	1	1	1	0.38	13	38	0	0	39.4	33.6	37
1	a	0	1	0	1	0	0	0	0	0	0	0	23	39	0	0	40.3	39.5	37.7
1	a	1	1	0	1	0	0	1	1	0	0	0	0	39	0	0	36.1	34.6	34
1	a	1	1	1	1	0	1	1	1	1	1	0	32	40	0	0	#NULL!	33.7	33.9
1	a	1	1	0	1	0	0	1	1	0	1	0.82	33	39	0	0	42.3	37.6	33.6
1	a	1	1	0	1	0	0	1	1	0	1	1.98	29	41	0	0	40.5	#NULL!	39.2
1	a	1	1	0	1	0	0	1	1	0	1	1.88	9	38	0	0	40.1	41.7	39.8
1	a	1	1	0	1	0	0	1	1	0	0	0.6	11	40	0	0	#NULL!	37.7	36.1
1	a	1	1	0	1	0	0	1	1	0	0	0	0	39	0	0	40.4	38.9	36.5
1	a	1	1	0	1	0	0	1	1	0	1	0.84	30	39	0	0	38.7	36.5	33
1	a	1	1	1	1	0	0	1	1	0	1	0	0	39	0	0	38.6	38	38.4
1	a	1	1	0	1	0	0	1	1	0	1	1.36	33	39	0	0	43.9	39.7	40.9
1	a	1	1	0	1	0	0	1	1	0	1	0.28	14	38	0	0	36.8	36.5	38.1
1	a	1	1	0	1	0	0	1	1	0	1	0.68	14	38	0	0	40.2	37.9	29.8
1	a	1	1	1	1	0	1	1	1	1	1	0.27	8	39	0	0	39.8	38.2	38.5
1	a	1	1	1	1	0	1	1	1	1	1	0	0	40	0	0	#NULL!	45.3	36.4
1	a	0	1	1	1	0	0	0	0	0	0	0	0	39	0	0	#NULL!	34.2	30.1
1	a	1	1	1	1	0	1	1	1	0	1	2.78	15	41	0	0	41.9	37	35.4
1	a	1	1	1	1	0	1	1	1	1	1	0	0	40	0	0	41.3	38.3	39.1
1	a	1	1	0	1	0	0	1	1	0	1	0	0	40	0	0	40.1	37.2	38.6
1	a	1	1	0	1	0	0	1	1	0	1	1.43	29	40	0	0	38.2	36.1	35.8
1	a	0	1	0	1	0	0	0	0	0	0	0	32	39	0	0	35	35.5	37.2
1	a	1	1	0	1	0	0	1	1	0	1	0.68	28	38	0	0	38	35.7	29.7
1	a	1	1	0	1	0	0	1	1	0	1	0.49	16	40	0	0	37.2	37.4	39.4
1	a	1	1	0	1	0	0	1	0	0	0	2.72	8	39	0	0	37.5	37.4	36.2
1	a	1	1	0	1	0	0	1	0	0	0	1.56	29	41	0	0	40.4	39.8	41.5
1	a	1	1	0	1	0	0	1	0	0	0	2.91	30	37	0	0	39.1	37.1	#NULL!
1	a	1	1	0	1	0	0	1	1	0	1	0	0	38	0	0	37.5	37.6	34.6
1	a	1	1	0	1	0	0	1	0	0	0	3.34	26	40	0	0	40.4	38.1	40.2
1	a	1	1	0	1	0	0	1	1	0	1	0.35	31	39	0	0	38	38.1	35.2
1	a	1	1	1	1	0	1	1	1	1	1	0	0	38	0	0	37.4	39.2	34.4
1	a	1	1	1	1	0	1	1	1	1	1	0	27	39	0	0	36.7	34.1	28.7
1	a	0	1	1	1	0	0	0	0	0	0	0	32	39	0	0	35	35.8	32.9
1	a	1	1	1	1	0	0	0	0	0	0	0	27	40	0	0	38.2	37.1	36.1
1	a	1	1	1	1	0	0	1	1	0	0	0	0	37	0	0	#NULL!	36.6	38.8
1	a	1	1	1	1	0	1	1	1	1	1	0.1	28	35	0	0	36.1	36.2	34.2
1	a	1	1	0	1	0	0	1	0	0	0	4.4	27	37	0	0	38.4	#NULL!	34.5
1	a	1	1	1	1	0	0	1	1	0	0	0	0	36	0	0	40.6	37.4	36.8
1	a	1	1	1	1	0	0	1	1	0	1	0.15	29	39	0	0	35.5	32.2	35
1	a	1	1	0	1	0	0	1	1	0	1	0.76	32	40	0	0	43.3	40.8	38.2
1	a	1	1	0	1	0	0	1	1	0	1	0	0	41	0	0	#NULL!	36.3	36.3
1	a	1	1	0	1	0	0	1	1	0	1	1.66	28	37	0	0	39.8	36.4	34.3
1	a	1	1	0	1	0	0	1	1	0	0	0	0	39	0	0	37.9	35	#NULL!
1	a	1	1	0	1	0	0	1	1	0	1	0.06	14	39	0	0	42.2	38.5	35
1	a	1	1	1	1	0	1	1	1	1	1	0.1	22	36	0	0	36.3	34.8	33
1	a	1	1	0	1	0	0	1	1	0	1	0.65	26	39	0	0	39.7	#NULL!	37.3
1	a	0	1	0	1	0	0	0	0	0	0	0	25	31	0	0	41	38.8	37.9
1	a	1	1	0	1	0	0	1	1	0	1	0.49	32	40	0	0	38.4	#NULL!	36.9
1	a	1	1	0	1	0	0	1	0	0	0	2.74	34	40	0	0	37.3	35.4	34.7
1	a	1	1	1	1	0	1	1	1	1	1	0	0	40	0	0	#NULL!	40.1	33.3
1	a	1	1	0	1	0	0	1	1	0	1	1.31	15	40	0	0	#NULL!	37.2	37.9
1	a	1	1	0	1	0	0	1	0	0	0	1.74	31	37	0	0	40.2	35.5	36.4
1	a	0	1	0	1	0	0	0	0	0	0	0	23	39	0	0	39.3	36.2	34.4
1	a	1	1	0	1	0	0	1	1	0	1	0.55	15	40	0	0	42.9	39.4	39.4
1	a	1	1	1	1	0	0	1	1	0	1	1.3	16	39	0	0	40.6	37.8	41.4
1	a	1	1	0	1	0	0	1	1	0	1	0	0	37	0	0	36.8	33.6	34.6
1	a	1	1	1	1	0	1	1	1	1	1	1.01	31	39	0	0	40.7	37.7	#NULL!
1	a	1	1	1	1	0	1	1	0	0	0	6.96	22	40	0	0	39	#NULL!	30.5
1	a	1	1	0	1	0	0	1	1	0	1	0.97	29	37	0	0	38.7	37	30.2
1	a	1	1	0	1	0	1	1	1	1	1	0	0	40	0	0	38	#NULL!	34.3
1	a	1	1	0	1	0	0	1	1	0	1	0.59	15	39	0	0	38.7	38.5	35.6
1	a	1	1	0	1	0	1	1	1	1	1	0.3	26	40	0	0	37.5	34	38
1	a	1	1	0	1	0	1	1	1	1	1	0	0	39	0	0	36.2	35.1	34.3
1	a	0	1	1	1	0	0	0	0	0	0	0	26	39	0	0	36.7	34.8	34.5
1	a	0	1	0	1	0	0	0	0	0	0	0	24	33	0	0	40.9	34	33.7
1	a	1	1	0	1	0	0	0	0	0	0	0	31	32	0	0	40.8	37.9	37.7
1	a	1	1	0	1	0	0	1	1	0	1	0	0	40	0	0	#NULL!	36.3	39.7
1	a	1	1	1	1	0	0	1	0	0	0	2.28	38	40	0	0	37.1	36.6	34.7
1	a	1	1	0	1	0	0	1	1	0	1	0	0	39	0	0	43.6	40.5	36.9
1	a	1	1	0	1	0	0	1	0	0	0	2.99	12	38	0	0	37.8	35.8	39.3
1	a	1	1	0	1	0	0	0	#NULL!	#NULL!	#NULL!	0	0	39	0	0	#NULL!	#NULL!	#NULL!
1	a	1	1	0	1	0	0	1	1	0	1	0.83	12	39	0	0	#NULL!	#NULL!	34.4
1	a	1	1	0	1	0	0	1	1	0	1	0.15	33	41	0	0	39.4	36.4	36.8
1	a	0	1	0	1	0	0	0	0	0	0	0	30	39	0	0	42.9	40	37.4
1	a	0	1	0	1	0	0	0	0	0	0	0	29	40	0	0	39	37.6	40.1
1	a	1	1	1	1	0	1	1	1	1	1	0	0	40	0	0	41.4	38.9	40.9
1	a	1	1	0	1	0	0	1	0	0	0	3.64	30	38	0	0	39	38.9	30.8
1	a	0	1	1	1	0	0	0	0	0	0	0	28	40	0	0	40.5	33.8	35.3
1	a	1	1	0	1	0	0	1	1	0	0	0	0	33	0	0	#NULL!	#NULL!	31
1	a	1	1	1	1	0	0	1	1	0	1	1.21	25	40	0	0	36.1	34.5	34.9
1	a	1	1	1	1	0	0	1	1	0	1	1.54	16	39	0	0	36.3	37.7	36.6
1	a	0	1	0	1	0	0	0	0	0	0	0	25	41	0	0	38	34.6	35.2
1	a	1	1	0	1	0	0	1	1	0	1	1.01	14	40	0	0	36.4	35.8	34.6
1	a	1	1	0	1	0	0	1	1	0	1	0	0	39	0	0	35.4	33.6	35.7
1	a	1	1	0	1	0	0	1	1	0	0	0	0	38	0	0	38.2	37	30.4
1	a	1	1	1	1	0	1	1	1	1	1	0.13	0	40	0	0	#NULL!	40.1	38.8
1	a	1	1	1	1	0	0	1	0	0	0	3.16	34	39	0	0	37.9	36.2	40.1
1	a	1	1	1	1	0	1	1	1	1	1	0	0	40	0	0	36.5	33.6	29.5
1	a	1	1	1	1	0	1	1	1	1	1	0	0	40	0	0	37.1	34.6	30.4
1	a	0	1	1	1	0	0	0	0	0	0	0	0	39	0	0	33.5	30.4	29.1
1	a	1	1	1	1	0	1	1	1	1	1	0.23	30	39	0	0	38.5	38.8	36.7
1	a	1	1	1	1	0	0	1	1	0	1	0	0	39	0	0	40.7	38.7	34.7
1	a	0	1	1	1	0	0	0	0	0	0	0	12	40	0	0	35.8	35.8	30.5
1	a	0	1	0	1	0	0	0	0	0	0	0	27	40	0	0	37	36.5	34.6
1	a	1	1	0	1	0	0	1	0	0	0	2.45	29	38	0	0	39.1	37	36.4
1	a	1	1	1	1	0	0	0	1	1	1	-7.75	#NULL!	41	0	0	#NULL!	35.4	35.4
1	a	1	1	0	1	0	0	1	1	0	1	0.59	10	39	0	0	#NULL!	35.7	37.9
1	a	1	1	1	1	0	1	1	1	1	1	0	0	39	0	0	#NULL!	38	29.7
1	a	1	1	0	1	0	0	1	1	0	0	0	0	40	0	0	36.3	39.3	33.5
1	a	1	1	0	1	0	0	1	1	0	1	0	0	39	0	0	34.9	34.1	35.1
1	a	1	1	1	1	0	1	1	1	1	1	0	0	38	0	0	40.8	40.3	36.7
1	a	1	1	0	1	0	0	1	1	0	1	0.07	27	39	0	0	38.7	39.2	34.3
1	a	1	1	0	1	0	0	1	1	0	1	0.8	33	40	0	0	39	38.2	36.8
1	a	1	1	0	1	0	0	1	1	0	1	0	0	40	0	0	36.7	33.6	34.4
1	a	1	1	0	1	0	0	1	0	0	0	2.75	33	40	0	0	38.9	37.3	36.2
1	a	1	1	0	1	0	0	1	1	0	1	0.7	13	39	0	0	41.1	38.8	36.2
1	a	0	1	0	1	0	0	0	0	0	0	0	13	39	0	0	34.5	35.9	39.3
1	a	1	1	0	1	0	0	1	1	0	1	0.44	35	41	0	0	37.3	34.1	35.6
1	a	1	1	0	1	0	1	1	1	1	1	0	0	39	0	0	36.2	32.2	28.9
1	a	1	1	0	1	0	1	1	1	1	1	0	0	38	0	0	35.9	38.5	36.2
1	a	1	1	1	1	0	0	1	1	0	1	0	0	39	0	0	#NULL!	#NULL!	38.1
1	a	1	1	0	1	0	0	0	0	0	0	0	28	38	0	0	39	37.6	32
1	a	1	1	0	1	0	1	1	1	1	1	0	0	39	0	0	38.1	36.4	34.7
1	a	1	1	0	1	0	1	1	1	1	1	0	0	38	0	0	35.2	35.8	31.9
1	a	1	1	1	1	0	1	1	1	1	1	0.15	9	38	0	0	37.5	37.6	36.6
1	a	0	1	0	1	0	0	0	0	0	0	0	12	40	0	0	37.1	37.1	38.6
1	a	1	1	1	1	0	1	1	1	1	1	0.14	13	40	0	0	35.4	35.9	28.5
1	a	0	1	0	1	0	0	0	0	0	0	0	27	38	0	0	35	38.9	35.4
1	a	1	1	0	1	0	0	1	1	0	0	0	0	39	0	0	35.9	33.9	31.7
1	a	1	1	0	1	0	0	1	1	0	1	1.88	30	39	0	0	38.5	36	31.3
1	a	1	1	0	1	0	0	1	1	0	1	2.21	28	39	0	0	38.2	36.9	36.7
1	a	1	1	0	1	0	0	1	1	0	1	0	0	39	0	0	43.3	40.5	38.1
1	a	0	1	0	1	0	0	0	0	0	0	0	28	39	0	0	38.3	38.9	31.7
1	a	1	1	0	1	0	0	1	1	0	1	1.7	29	40	0	0	39.1	37.8	38.1
1	a	1	1	1	1	0	0	1	1	0	1	0	0	40	0	0	#NULL!	37.3	37.3
1	a	0	1	1	1	0	0	0	0	0	0	0	33	40	0	0	39.8	38	36.5
1	a	1	1	1	1	0	0	1	0	0	0	3.56	29	38	0	0	40.1	39	33.1
1	a	1	1	0	1	0	0	1	1	0	1	0.58	32	40	0	0	36.4	35.1	34.8
1	a	0	1	0	1	0	0	0	0	0	0	0	38	39	0	0	38	35.5	35.5
1	a	0	1	0	1	0	0	0	0	0	0	0	0	40	0	0	36.1	37.3	34.5
1	a	1	1	0	1	0	0	1	1	0	1	1.28	31	38	0	0	38.5	39.3	33.8
1	a	1	1	0	1	0	0	1	1	0	1	0	0	40	0	0	38.9	36.2	31.9
1	a	1	1	1	1	0	0	0	0	0	0	0	39	39	0	0	38	37.1	39.2
1	a	1	1	1	1	0	1	1	1	1	1	0	0	40	0	0	38.4	36.4	34.9
1	a	1	1	1	1	0	1	1	1	1	1	0.01	27	39	0	0	34.3	35.5	30.2
1	a	1	1	0	1	0	0	1	0	0	0	3.75	17	40	0	0	37.5	35.5	36.7
1	a	1	1	1	1	0	1	1	1	1	1	0.39	12	39	0	0	#NULL!	41.4	35.6
1	a	0	1	0	1	0	0	0	0	0	0	0	20	39	0	0	#NULL!	40	34.5
1	a	1	1	0	1	0	0	1	1	0	1	0	0	40	0	0	41	40.3	35.7
1	a	1	1	0	1	0	0	1	1	0	0	0	0	40	0	0	39	36.4	30.9
1	a	1	1	0	1	0	0	1	0	0	0	3.97	31	38	0	0	41.2	38	34.8
1	a	1	1	0	1	0	0	1	1	0	1	0.58	25	40	0	0	37.4	36.2	35.9
1	a	1	1	0	1	0	0	1	1	0	1	0.63	34	39	0	0	#NULL!	#NULL!	36.6
1	a	1	1	1	1	0	1	1	1	1	1	0	0	39	0	0	35.1	36.1	38
1	a	1	1	1	1	0	0	0	0	0	0	0	25	39	0	0	39.6	38.7	36.6
1	a	1	1	0	1	0	0	1	1	0	1	0	0	39	0	0	37.6	35	35.1
1	a	1	1	0	1	0	0	1	1	0	1	0.87	4	40	0	0	#NULL!	30.1	31.6
1	a	1	1	1	1	0	0	1	1	0	1	0	0	40	0	0	39.4	36.7	34.2
1	a	1	1	1	1	0	1	1	1	1	1	0.19	15	35	0	0	41.6	37.8	36.2
1	a	1	1	0	1	0	0	1	1	0	1	0.14	13	38	0	0	39.1	39.4	37.5
1	a	0	1	0	1	0	0	0	0	0	0	0	27	40	0	0	42.7	38.6	31.4
1	a	1	1	0	1	0	0	1	1	0	1	0.2	0	39	0	0	42.4	38.7	36.6
1	a	1	1	1	1	0	1	1	1	1	1	0.1	36	41	0	0	40.4	39.3	37.7
1	a	0	1	0	1	0	0	0	0	0	0	0	12	40	0	0	#NULL!	35.3	38.7
1	a	0	1	0	1	0	0	0	0	0	0	0	29	40	0	0	40.7	39.1	40.7
1	a	1	1	0	1	0	0	1	1	0	1	0	0	39	0	0	37.7	38.3	35.8
1	a	1	1	1	1	0	1	1	1	1	1	0.28	28	38	0	0	38.5	37.7	36.8
1	a	1	1	0	1	0	0	1	1	0	1	1.14	28	40	0	0	40.6	36.4	34.9
1	a	1	1	0	1	0	0	1	1	0	1	0	0	40	0	0	41.2	39.8	37.4
1	a	0	1	0	1	0	0	0	0	0	0	0	30	38	0	0	38.6	34.3	32.7
1	a	1	1	1	1	0	0	1	1	0	1	1.3	30	39	0	0	39.6	36.7	33.9
1	a	1	1	1	1	0	0	1	1	0	1	0	0	37	0	0	39.3	36	32.9
1	a	1	1	0	1	0	0	1	0	0	0	2.99	30	38	0	0	38.4	39.4	36.6
1	a	1	1	0	1	0	0	1	1	0	1	0.35	16	39	0	0	43.9	#NULL!	41.2
1	a	1	1	0	1	0	0	1	0	0	0	3.8	29	38	0	0	37.9	36.3	37.8
1	a	1	1	1	1	0	1	1	1	1	1	0.94	25	37	0	0	39	39.5	35.3
1	a	1	1	0	1	0	0	1	1	0	1	0.94	31	39	0	0	40.8	39	36.9
1	a	1	1	0	1	0	0	1	1	0	1	0	0	38	0	0	38.1	38.6	37.6
1	a	1	1	1	1	0	0	0	0	0	0	0	0	39	0	0	#NULL!	43	32.1
1	a	1	1	1	1	0	1	1	1	1	1	0	25	41	0	0	#NULL!	33.7	35.9
1	a	1	1	1	1	0	0	0	0	0	0	0	28	40	0	0	37.7	36.9	34.2
1	a	0	1	0	1	0	0	0	0	0	0	-0.04	#NULL!	39	0	0	#NULL!	35.7	34.7
1	a	1	1	0	1	0	0	1	1	0	1	0	0	38	0	0	#NULL!	30.4	30.4
1	a	1	1	1	1	0	0	1	1	0	0	0	0	40	0	0	39.7	36.8	38.8
1	a	1	1	0	1	0	0	1	1	0	1	0	0	38	0	0	39.2	38.1	36.9
1	a	1	1	0	1	0	0	1	0	0	0	2.66	26	37	0	0	36.8	37	32.8
1	a	0	1	1	1	0	0	0	0	0	0	0	11	39	0	0	37.4	39.3	39.1
1	a	0	1	1	1	0	0	0	0	0	0	0	22	37	0	0	41.5	39	31.6
1	a	0	1	0	1	0	0	0	0	0	0	0	26	40	0	0	38.2	37.4	35.1
1	a	1	1	1	1	0	0	1	1	0	1	0	0	37	0	0	#NULL!	37.5	37
1	a	1	1	1	1	0	0	1	1	0	1	0.26	14	40	0	0	#NULL!	36.4	33.4
1	a	1	1	1	1	0	1	1	1	1	1	-0.35	8	34	0	0	38.8	35.9	36.9
1	a	0	1	0	1	0	0	0	0	0	0	0	0	40	0	0	38	#NULL!	27.9
1	a	1	1	1	1	0	0	1	1	0	1	0	0	39	0	0	40.4	40.7	38.3
1	a	1	1	1	1	0	0	1	1	0	1	0	0	39	0	0	39.3	38.2	36
1	a	1	1	0	1	0	0	1	1	0	0	0	0	39	0	0	37.8	37.8	32.8
1	a	1	1	0	1	0	0	1	1	0	0	0.71	14	41	0	0	38.1	37.3	#NULL!
1	a	1	1	0	1	0	0	1	1	0	1	0.33	28	41	0	0	38	36.7	36.3
1	a	1	1	0	1	0	1	1	1	1	1	0.68	30	39	0	0	#NULL!	35.7	34.8
1	a	1	1	1	1	0	1	1	1	1	1	0	14	39	0	0	40.3	37.2	37.4
1	a	1	1	1	1	0	1	1	1	1	1	0	0	38	0	0	35.2	33.6	30
1	a	1	1	1	1	0	1	1	1	1	1	0	0	41	0	0	#NULL!	30.9	30.9
1	a	1	1	0	1	0	0	0	0	0	0	0	0	38	0	0	39.5	38.5	36.1
1	a	1	1	0	1	0	0	1	1	0	1	0.09	35	40	0	0	#NULL!	37.3	37.7
1	a	1	1	0	1	0	0	1	1	0	1	0.17	16	40	0	0	39.1	36.8	37.9
1	a	1	1	1	1	0	0	0	0	0	0	0	29	40	0	0	40.7	39.4	33.1
1	a	1	1	0	1	0	0	1	1	0	1	0	0	37	0	0	42.8	39.3	39.7
1	a	1	1	1	1	0	1	1	0	0	0	6.94	12	36	0	0	42.5	37.2	34
1	a	1	1	0	1	0	0	1	1	0	1	0	0	39	0	0	38.8	38.9	36
1	a	1	1	0	1	0	0	1	1	0	1	0	0	40	0	0	40.8	37	35
1	a	0	1	0	1	0	0	0	0	0	0	0	37	38	0	0	39.8	39.4	37.7
1	a	1	1	0	1	0	1	1	1	1	1	0	0	40	0	0	37	33.6	30.8
1	a	1	1	0	1	0	0	0	#NULL!	#NULL!	#NULL!	0	0	40	0	0	#NULL!	#NULL!	#NULL!
1	a	1	1	0	1	0	0	1	0	0	0	2.25	6	40	0	0	40.6	38.4	35.5
1	a	1	1	0	1	0	0	1	1	0	1	0.45	31	40	0	0	37.9	37.9	34.1
1	a	1	1	1	1	0	0	1	0	0	0	4.89	30	40	0	0	42	40.8	36.3
1	a	1	1	0	1	0	0	1	0	0	0	2.94	32	39	0	0	38	36.4	36.8
1	a	1	1	1	1	0	0	1	1	0	1	0.5	28	38	0	0	38.5	37.4	38.5
1	a	1	1	0	1	0	0	1	1	0	1	0	0	41	0	0	35.7	34.9	37
1	a	0	1	0	1	0	0	0	0	0	0	0	25	38	0	0	41	38	39.1
1	a	1	1	0	1	0	0	1	1	0	1	1.21	26	38	0	0	35.1	34	32.3
1	a	1	1	0	1	0	0	0	0	0	0	0	0	39	0	0	39.9	36.7	35.8
1	a	1	1	0	1	0	1	1	1	1	1	0	0	39	0	0	39.4	40.2	25.5
1	a	1	1	0	1	0	0	1	1	0	0	0	0	40	0	0	39.1	36.7	34.8
1	a	1	1	0	1	0	0	0	0	0	0	0	32	38	0	0	38.9	38.3	38
1	a	1	1	1	1	0	1	1	1	1	1	0	0	40	0	0	42.1	39.2	38
1	a	0	1	0	1	0	0	0	0	0	0	0	27	40	0	0	#NULL!	37.5	31.5
1	a	1	1	1	1	0	1	1	1	1	1	0.07	12	40	0	0	40.2	36.9	38.3
1	a	0	1	0	1	0	0	0	0	0	0	0	31	38	0	0	35.3	33.1	27.8
1	a	1	1	0	1	0	0	1	0	0	0	2.1	24	37	0	0	40.3	37.7	31.9
1	a	1	1	0	1	0	0	1	1	0	1	1.91	28	38	0	0	37	38.9	35
1	a	1	1	0	1	0	0	1	1	0	1	0	0	40	0	0	38	36.8	32.5
1	a	1	1	0	1	0	0	1	1	0	1	0.8	30	39	0	0	38.9	37.6	37
1	a	1	1	1	1	0	1	1	1	1	1	0	0	38	0	0	38.3	36.6	32.7
1	a	1	1	0	1	0	0	0	0	0	0	0	0	38	0	0	#NULL!	35.1	35.1
1	a	1	1	0	1	0	0	0	0	0	0	0	27	39	0	0	36.5	35.1	40
1	a	1	1	0	1	0	0	1	1	0	1	0.27	31	38	0	0	37.4	34.1	36.8
1	a	1	1	1	1	0	1	1	1	1	1	0.38	7	39	0	0	37.1	37	35.1
1	a	1	1	0	1	0	0	1	1	0	1	1.91	35	40	0	0	38.3	35.8	34.8
1	a	1	1	0	1	0	0	1	1	0	1	1.55	31	38	0	0	38.1	37.5	33
1	a	1	1	0	1	0	0	1	1	0	1	0.02	32	39	0	0	#NULL!	40.3	40.5
1	a	1	1	0	1	0	0	1	1	0	1	1.93	27	40	0	0	39.7	38	31.8
1	a	1	1	0	1	0	0	1	1	0	1	0	0	39	0	0	43.4	39.1	32
1	a	0	1	0	1	0	0	0	0	0	0	0	0	38	0	0	#NULL!	33.8	33.8
1	a	1	1	0	1	0	0	1	1	0	1	0.9	30	38	0	0	35.7	35.4	36.1
1	a	0	1	0	1	0	0	0	0	0	0	0	2	39	0	0	#NULL!	31.7	30.7
1	a	0	1	0	1	0	0	0	0	0	0	0	31	40	0	0	39.1	36.9	38.1
1	a	1	1	1	1	0	1	1	1	1	1	0	0	41	0	0	#NULL!	38.4	33.1
1	a	1	1	0	1	0	1	1	1	1	1	0	0	41	0	0	#NULL!	37.3	27.9
1	a	0	1	1	1	0	0	0	0	0	0	0	0	41	0	0	#NULL!	34.5	30.9
1	a	1	1	1	1	0	1	1	1	1	1	0.22	32	39	0	0	37.1	35.8	37.9
1	a	1	1	1	1	0	1	1	1	1	1	0	0	40	0	0	39.8	35.7	36.9
1	a	1	1	0	1	0	0	0	0	0	0	0	30	39	0	0	36.9	37.2	35.4
1	a	1	1	0	1	0	0	0	0	0	0	0	28	40	0	0	41.3	37.6	38.5
1	a	0	1	0	1	0	0	0	0	0	0	0	29	39	0	0	39.8	38.9	37.4
1	a	1	1	0	1	0	0	1	1	0	1	0	0	39	0	0	34.8	36.5	37.2
1	a	1	1	1	1	0	1	1	1	0	1	4.89	22	39	0	0	39.9	#NULL!	30.7
1	a	1	1	0	1	0	0	1	1	0	1	0	0	40	0	0	40	37.3	31
1	a	1	1	0	1	0	0	1	1	0	0	0	0	40	0	0	38.7	36.9	35.3
1	a	1	1	1	1	0	1	1	1	1	1	0.08	26	40	0	0	40.1	37.3	37
1	a	0	1	0	1	0	0	0	0	0	0	0	31	39	0	0	37.3	36.3	31.6
1	a	1	1	1	1	0	1	1	1	1	1	0.61	32	39	0	0	38.7	36.3	38.1
1	a	1	1	0	1	0	0	1	1	0	1	0.72	24	39	0	0	35.8	36.6	22.4
1	a	1	1	0	1	0	0	1	1	0	1	0	0	40	0	0	38.7	39.1	38.3
1	a	1	1	1	1	0	1	1	1	1	1	0	0	40	0	0	#NULL!	33.9	30.9
1	a	1	1	0	1	0	0	0	0	0	0	0	28	40	0	0	37.7	37.2	32.6
1	a	1	1	1	1	0	0	1	1	0	1	0.54	33	40	0	0	36	34.1	31.8
1	a	1	1	0	1	0	0	1	1	0	1	0	0	38	0	0	#NULL!	36.7	28.7
1	a	0	1	0	1	0	0	0	0	0	0	0	0	40	0	0	42.3	40.8	40.7
1	a	1	1	0	1	0	1	1	1	1	1	0	0	40	0	0	39.1	37.6	26.1
1	a	1	1	0	1	0	0	1	1	0	1	0	0	41	0	0	#NULL!	36.3	35.5
1	a	1	1	0	1	0	0	0	#NULL!	#NULL!	#NULL!	0	0	39	0	0	#NULL!	#NULL!	#NULL!
1	a	1	1	0	1	0	0	1	0	0	0	2.95	30	38	0	0	39.5	38.1	30.6
1	a	1	1	0	1	0	0	1	1	0	0	0	0	41	0	0	34.7	34.6	27.6
1	a	0	1	1	1	0	0	0	0	0	0	0	0	39	0	0	#NULL!	36.3	36.3
1	a	1	1	1	1	0	1	1	1	1	1	0.12	9	39	0	0	38.1	36.8	#NULL!
1	a	0	1	0	1	0	0	0	0	0	0	0	0	39	0	0	35.2	34.1	41.6
1	a	1	1	0	1	0	0	1	1	0	1	0	0	41	0	0	36.8	34.9	38.1
1	a	1	1	1	1	0	1	1	1	1	1	0	0	40	0	0	38	34.8	38.6
1	a	1	1	0	1	0	0	1	0	0	0	3.84	8	39	0	0	#NULL!	37.6	37.3
1	a	1	1	0	1	0	0	1	1	0	1	0.18	12	39	0	0	36.8	37.3	38.5
1	a	1	1	1	1	0	1	1	1	1	1	0	0	37	0	0	#NULL!	31.5	34.1
1	a	1	1	0	1	0	0	1	1	0	0	0	0	39	0	0	37.3	34.3	26
1	a	0	1	0	1	0	0	0	0	0	0	0	0	38	0	0	36.7	36.2	30.4
1	a	1	1	0	1	0	0	1	1	0	0	0	0	40	0	0	39.7	39.5	39.5
1	a	1	1	1	1	0	0	1	1	0	1	0	0	40	0	0	#NULL!	#NULL!	34.7
1	a	1	1	0	1	0	0	0	0	0	0	0	0	39	0	0	42	38.6	33.5
1	a	1	1	0	1	0	0	1	0	0	0	2.32	5	39	0	0	#NULL!	38.1	37.9
1	a	0	1	0	1	0	0	0	0	0	0	0	26	41	0	0	39.1	38.4	34.4
1	a	1	1	0	1	0	0	1	1	0	1	0.4	8	38	0	0	40	36.3	35.4
1	a	1	1	0	1	0	0	1	0	0	0	2.66	32	38	0	0	38.5	37.9	37.9
1	a	1	1	1	1	0	0	1	1	0	1	0.51	15	40	0	0	#NULL!	41.7	40
1	a	0	1	0	1	0	0	0	0	0	0	0	27	40	0	0	41.9	37.2	34.7
1	a	0	1	0	1	0	0	0	0	0	0	0	24	39	0	0	40.4	39.9	34.5
1	a	1	1	1	1	0	0	1	1	0	1	0.95	33	39	0	0	39.1	39	28.8
1	a	1	1	1	1	0	1	1	1	1	1	0.89	31	39	0	1	39.6	37.5	35.1
1	a	1	1	1	1	0	1	1	1	1	1	0	0	39	0	0	#NULL!	35.9	35.9
1	a	1	1	0	1	0	1	1	1	1	1	0	0	41	0	0	37.4	34.7	32.7
1	a	1	1	0	1	0	0	1	1	0	1	0	0	38	0	0	37.2	32.9	34.2
1	a	1	1	0	1	0	1	1	1	1	1	0	0	40	0	0	38.6	37	36.2
1	a	1	1	0	1	0	0	1	1	0	1	0.78	12	39	0	0	40.1	37	32.7
1	a	1	1	0	1	0	0	1	1	0	0	0	0	40	0	0	38.8	36.4	36.8
1	a	1	1	0	1	0	0	1	1	0	1	0.29	12	40	0	0	36.3	35.1	32.1
1	a	1	1	0	1	0	0	1	1	0	0	0	0	40	0	0	35.1	34.8	34.6
1	a	0	1	0	1	0	0	0	0	0	0	0	24	40	0	0	36	#NULL!	32.4
1	a	1	1	0	1	0	0	1	1	0	1	0.61	30	38	0	0	39.3	36.9	31.3
1	a	1	1	1	1	0	0	1	0	0	0	3.36	29	38	0	0	37.9	36.3	37.9
1	a	1	1	1	1	0	1	1	1	1	1	0	0	36	0	0	#NULL!	28.1	21.2
1	a	1	1	0	1	0	0	1	1	0	1	0	0	38	0	0	40.3	37.1	42.6
1	a	1	1	1	1	0	1	1	1	1	1	0.29	0	37	0	0	#NULL!	40.7	30.2
1	a	1	1	1	1	0	1	1	1	1	1	0	0	39	0	0	37.8	37.9	40.7
1	a	1	1	1	1	0	1	1	1	1	1	0	0	37	0	0	39.7	35.5	40.7
1	a	1	1	1	1	0	1	1	1	1	1	0.28	29	40	0	0	39.3	35.2	29.8
1	a	1	1	1	1	0	0	1	1	0	1	0	0	36	0	0	#NULL!	31.4	30
1	a	1	1	0	1	0	0	1	1	0	1	0	0	38	0	0	38.3	34.5	37.1
1	a	1	1	0	1	0	0	1	0	0	0	1.34	24	35	0	0	#NULL!	#NULL!	30.4
1	a	0	1	0	0	0	0	0	0	0	0	0	11	39	0	0	37.4	#NULL!	34.2
1	a	1	1	0	1	0	0	1	1	0	1	0.35	13	39	0	0	#NULL!	38.5	38.4
1	a	0	1	0	1	0	0	0	0	0	0	0	24	39	0	0	36.5	38.1	37.3
1	a	1	1	0	1	0	0	1	0	0	0	1.42	0	39	0	0	33.8	32.8	31.2
1	a	1	1	0	1	0	0	1	0	0	0	1.66	32	38	0	0	38.9	35.3	31.2
1	a	1	1	1	1	0	1	1	1	1	1	0	23	40	0	0	36.9	35.2	30.8
1	a	1	1	0	1	0	0	1	1	0	1	0	0	39	0	0	#NULL!	35.6	35.6
1	a	1	1	0	1	0	0	1	1	0	1	0	0	39	0	0	#NULL!	36.4	33
1	a	1	1	1	1	0	0	1	1	0	1	2.48	13	40	0	0	36.7	38.2	30.6
1	a	1	1	1	1	0	1	1	1	1	1	0.74	32	40	0	0	39.2	38.7	38
1	a	1	1	0	1	0	0	1	0	0	0	1.9	15	38	0	0	34.3	35.7	33.7
1	a	0	1	0	1	0	0	0	0	0	0	0	22	41	0	0	42.4	39.2	37.1
1	a	1	1	0	1	0	0	0	0	0	0	0	34	39	0	0	37.7	33.4	36.1
1	a	1	1	1	1	0	0	1	1	0	1	0	0	40	0	0	39.4	37.5	38.6
1	a	1	1	0	1	0	0	1	1	0	1	0.51	12	38	0	0	#NULL!	#NULL!	30.3
1	a	1	1	0	1	0	0	1	1	0	0	0	0	39	0	0	38.5	34	32.7
1	a	1	1	1	1	0	1	1	1	1	1	0.37	31	39	0	0	36.7	35.8	32.4
1	a	1	1	1	1	0	1	1	1	0	1	0.32	6	41	0	0	#NULL!	36.7	36.8
1	a	1	1	1	1	0	1	1	1	1	1	0	0	41	0	0	36	37.6	35.9
1	a	1	1	0	1	0	0	1	1	0	1	1.41	14	40	0	0	40.5	37.5	37
1	a	1	1	0	1	0	0	1	1	0	1	0.13	31	41	0	0	38.9	37.4	34
1	a	1	1	1	1	0	1	1	1	1	1	0	0	39	0	1	37.4	38.4	30.8
1	a	1	1	0	1	0	0	1	1	0	1	0	0	40	0	0	#NULL!	38.6	37.3
1	a	1	1	1	1	0	1	1	1	1	1	0.37	8	35	0	0	34.4	33	32.3
1	a	1	1	1	1	0	1	1	1	1	1	0	0	39	0	0	35.2	35.3	36.4
1	a	1	1	0	1	0	0	1	1	0	1	0.36	9	39	0	0	#NULL!	#NULL!	36.7
1	a	0	1	0	1	0	0	0	0	0	0	0	25	39	0	0	#NULL!	35.8	38.1
1	a	0	1	0	1	0	0	0	0	0	0	0	16	38	0	0	39.2	36.7	34.4
1	a	1	1	1	1	0	1	1	1	1	1	0.07	23	39	0	0	40.5	39.1	36.9
1	a	1	1	0	1	0	0	1	1	0	1	1.11	10	40	0	0	37.8	38.4	38.3
1	a	1	1	1	1	0	0	1	1	0	1	0	0	40	0	0	#NULL!	#NULL!	35.6
1	a	0	1	0	1	0	0	0	0	0	0	0	0	40	0	0	37.8	35.9	30.5
1	a	1	1	1	1	0	1	1	1	0	1	1.45	29	37	0	0	35	38	33.3
1	a	1	1	0	1	0	0	1	1	0	1	0.73	25	40	0	0	38.2	37.9	33.6
1	a	1	1	0	1	0	0	1	1	0	1	0	0	40	0	0	40	38.9	41.9
1	a	1	1	0	1	0	0	1	0	0	0	2.62	13	39	0	0	35.8	36.5	34.1
1	a	0	1	0	1	0	0	0	0	0	0	0	0	40	0	0	39.6	37.2	37
1	a	1	1	0	1	0	0	1	1	0	1	1.12	29	41	0	0	36.6	37	29.9
1	a	1	1	1	1	0	0	1	1	0	1	0.25	13	38	0	0	#NULL!	35.6	34.1
1	a	1	1	1	1	0	1	1	1	1	1	0	0	39	0	1	38.3	36	37.3
1	a	1	1	0	1	0	0	0	0	0	0	0	27	38	0	0	40.3	39.7	42.2
1	a	1	1	1	1	0	0	1	0	0	0	2.63	26	40	0	0	40.2	39	37.8
1	a	1	1	0	1	0	0	1	1	0	1	0	0	39	0	0	42.3	40.4	40.5
1	a	1	1	0	1	0	0	0	0	0	0	0	2	39	0	0	37.5	34.6	31.2
1	a	1	1	1	1	0	1	1	1	1	1	0.15	26	39	0	0	37.6	34.9	36.3
1	a	1	1	1	1	0	0	0	0	0	0	0	36	41	0	0	38.9	34.6	35.8
1	a	1	1	0	1	0	0	1	1	0	0	0	0	40	0	0	42.3	39.6	38.2
1	a	1	1	0	1	0	1	1	1	1	1	0	0	40	0	0	39.5	41.2	33.8
1	a	1	1	1	1	0	1	1	1	1	1	0.06	15	40	0	0	39.1	36.4	38.2
1	a	1	1	0	1	0	0	1	0	0	0	2.04	32	40	0	0	36.3	#NULL!	37.3
1	a	1	1	0	1	0	0	1	0	0	0	2.47	31	39	0	0	38.3	38.3	41.2
1	a	1	1	1	1	0	0	1	1	0	1	0.25	5	39	0	0	39.3	38.5	39
1	a	1	1	0	1	0	0	1	0	0	0	1.69	31	39	0	0	41.1	42.9	38.9
1	a	1	1	0	1	0	0	1	1	0	1	0.19	14	40	0	0	43.1	39	32.3
1	a	1	1	0	1	0	0	1	0	0	0	2.77	30	39	0	0	42.7	40.9	40.1
1	a	1	1	1	1	0	0	1	1	0	0	0	0	39	0	0	39.9	38	34.4
1	a	1	1	1	1	0	1	1	1	1	1	0.37	12	41	0	0	45.4	40.3	37.6
1	a	1	1	0	1	0	0	1	1	0	1	0.26	11	38	0	0	34.4	36.5	31.5
1	a	0	1	0	1	0	0	0	0	0	0	0	33	40	0	0	37.2	36.1	38.9
1	a	1	1	1	1	0	0	0	0	0	0	0	30	40	0	0	40.4	37.9	38
1	a	1	1	0	1	0	0	1	1	0	0	0	0	40	0	0	40.8	41.7	39.4
1	a	1	1	0	1	0	0	1	1	0	1	0.73	10	38	0	0	39.8	36.3	35.9
1	a	1	1	0	1	0	0	1	0	0	0	1.71	23	39	0	0	40.7	40.3	35.3
1	a	1	1	1	1	0	1	1	1	1	1	0.69	26	39	0	0	40.3	36.9	37.9
1	a	1	1	1	1	0	0	1	1	0	1	0	0	40	0	0	37.6	37.1	37.1
1	a	0	1	0	1	0	0	0	0	0	0	0	33	40	0	0	35	34	32.7
1	a	1	1	0	1	0	0	1	1	0	1	0	0	38	0	0	#NULL!	40.4	37.2
1	a	1	1	0	1	0	0	0	0	0	0	0	26	40	0	0	#NULL!	32.5	29.5
1	a	1	1	0	1	0	0	1	1	0	1	2.12	15	41	0	0	40.8	36.3	38.9
1	a	1	1	1	1	0	0	1	1	0	1	0.03	3	39	0	0	38.4	35.9	32.1
1	a	1	1	0	1	0	1	1	1	1	1	0	0	39	0	0	#NULL!	41.2	42.3
1	a	1	1	0	1	0	0	1	1	0	1	0	0	38	0	0	39.5	36.3	34.7
1	a	0	1	0	1	0	0	0	0	0	0	0	34	40	0	0	39	36.5	36.8
1	a	1	1	0	1	0	0	1	1	0	1	2.06	12	39	0	0	#NULL!	36.4	34.6
1	a	1	1	0	1	0	0	1	1	0	1	0.47	32	39	0	0	38.1	37.5	35.2
1	a	0	1	0	1	0	0	0	0	0	0	0	12	37	0	0	35.5	36.9	34.8
1	a	1	1	0	1	0	1	1	1	0	1	0.93	2	39	0	0	#NULL!	34.8	32.2
1	a	1	1	0	1	0	0	1	1	0	1	1.14	32	39	0	0	38.6	38.2	32.9
1	a	1	1	0	1	0	0	1	1	0	1	0	0	40	0	0	38.1	38	37.3
1	a	1	1	0	1	0	0	1	1	0	1	0	0	40	0	0	39.7	36.5	37.6
1	a	1	1	0	1	0	0	1	1	0	1	1.03	31	39	0	0	39.5	36.7	33.7
1	a	1	1	0	1	0	0	1	0	0	0	2.52	27	40	0	0	41.4	37.3	34.8
1	a	1	1	0	1	0	0	1	0	0	0	2.3	27	41	0	0	36.4	35	37.5
1	a	1	1	1	1	0	1	1	1	1	1	0	0	37	0	0	#NULL!	#NULL!	#NULL!
1	a	1	1	0	1	0	0	1	0	0	0	2.76	34	40	0	0	39.8	38.5	36.3
1	a	1	1	0	1	0	0	1	1	0	0	0	0	39	0	0	37.8	35.8	35
1	a	1	1	1	1	0	1	1	1	1	1	0.39	27	39	0	0	41.3	38.5	33
1	a	1	1	0	1	0	0	1	0	0	0	3.67	26	36	0	0	38.6	33.2	33
1	a	1	1	1	1	0	1	1	1	1	1	0	33	39	0	0	38	35.7	30.4
1	a	1	1	1	1	0	1	1	1	1	1	0.17	30	39	0	0	38.2	36.2	36.3
1	a	1	1	0	1	0	0	1	1	0	1	0.1	2	40	0	0	37.1	36.6	34.3
1	a	1	1	1	1	0	1	1	1	1	1	0	0	39	0	0	37.8	35	32.5
1	a	1	1	0	1	0	0	1	1	0	0	0	0	37	0	0	39.2	38.6	31.6
1	a	1	1	0	1	0	0	1	1	0	1	0.92	11	38	0	0	41.7	36.7	36.1
1	a	1	1	0	1	0	0	1	1	0	1	0	0	38	0	0	#NULL!	47.3	32.5
1	a	1	1	0	1	0	0	1	0	0	0	3.1	15	38	0	0	38.4	37.4	34.1
1	a	1	1	0	1	0	0	1	1	0	0	0	0	39	0	0	38	35.1	35.9
1	a	1	1	1	1	0	1	1	1	1	1	0	0	38	0	0	#NULL!	36.1	26.6
1	a	1	1	0	1	0	1	1	1	1	1	0	0	39	0	0	40.2	38.9	33.6
1	a	1	1	1	1	0	0	1	0	0	0	3.21	12	41	0	0	41.1	37.3	32.3
1	a	1	1	0	1	0	0	1	1	0	1	1.14	22	38	0	0	38.6	37.2	31.7
1	a	1	1	1	1	0	1	1	1	1	1	0.07	16	32	0	1	37.6	37	35.2
1	a	1	1	1	1	0	1	1	1	1	1	0	26	39	0	0	41.1	39.4	34.4
1	a	1	1	1	1	0	1	1	1	1	1	0	0	39	0	0	38.1	36.1	34.8
1	a	1	1	0	1	0	0	1	1	0	1	1.3	13	40	0	0	39.1	39.1	35.6
1	a	1	1	1	1	0	1	1	1	1	1	2.98	6	41	0	0	38.5	37.4	31.5
1	a	1	1	0	1	0	0	1	1	0	1	0	0	37	0	0	34.1	35.6	32.1
1	a	1	1	0	1	0	0	1	1	0	0	0	0	38	0	0	37	34.8	30.6
1	a	1	1	1	1	0	1	1	1	1	0	0.25	4	37	0	0	39.9	34	28.7
1	a	1	1	0	1	0	0	1	1	0	1	0.75	13	40	0	0	37	38.7	37.1
1	a	1	1	0	1	0	0	1	1	0	1	0.63	33	40	0	0	39.5	36.2	38
1	a	1	1	0	1	0	0	1	1	0	1	1.45	32	40	0	0	39.7	37.4	36.9
1	a	1	1	1	1	0	0	1	1	0	1	0	0	40	0	0	42.7	39.4	39.2
1	a	1	1	0	1	0	0	1	1	0	1	0.32	13	40	0	0	35.8	32.7	33
1	a	1	1	0	1	0	1	1	1	0	1	0.46	32	37	0	0	40.3	37.1	36.7
1	a	0	1	0	1	0	0	0	0	0	0	0	28	39	0	0	38.2	38	27.4
1	a	1	1	0	1	0	0	0	0	0	0	0	27	40	0	0	39.5	36.9	37.3
1	a	1	1	0	1	0	0	1	1	0	1	0.86	16	40	0	0	43.3	38.6	38.6
1	a	1	1	1	1	0	0	1	1	0	1	0	0	37	0	0	#NULL!	32.5	32.5
1	a	1	1	0	1	0	0	1	1	0	1	-2.87	10	34	0	0	#NULL!	#NULL!	#NULL!
1	a	0	1	1	1	0	0	0	0	0	0	0	0	39	0	0	#NULL!	33.3	33.3
1	a	1	1	0	1	0	0	1	1	0	1	0.89	14	40	0	0	40.8	38.9	41.8
1	a	1	1	1	1	0	0	1	1	0	1	0.78	33	41	0	0	37.9	36	37.6
1	a	1	1	0	1	0	0	1	1	0	1	1.14	16	40	0	0	43.3	39.4	39.5
1	a	1	1	1	1	0	0	1	1	0	1	0.05	21	38	0	0	#NULL!	40.4	28.6
1	a	0	1	0	1	0	0	0	0	0	0	0	30	38	0	0	39.8	36.2	36.6
1	a	1	1	0	1	0	0	1	1	0	1	0	0	38	0	0	#NULL!	36	36
1	a	1	1	1	1	0	1	1	1	1	1	0	0	38	0	0	33.4	31.6	29.1
1	a	0	1	0	1	0	0	0	0	0	0	0	32	39	0	0	39.9	38.2	39.1
1	a	0	1	0	1	0	0	0	0	0	0	0	30	39	0	0	37.4	37	38.6
1	a	1	1	0	1	0	0	1	1	0	0	0	0	39	0	0	44.2	43	41.6
1	a	0	1	0	1	0	0	0	0	0	0	0	0	39	0	0	#NULL!	42	42
1	a	1	1	1	1	0	1	1	1	1	1	0	0	38	0	0	40.2	37.3	33.2
1	a	1	1	0	1	0	0	1	1	0	1	1.19	14	39	0	0	40	38.5	34.9
1	a	1	1	1	1	0	0	0	1	1	1	-7.98	#NULL!	39	0	0	38.7	32.4	35
1	a	0	1	0	1	0	0	0	0	0	0	0	0	40	0	0	40.4	36.7	37.1
1	a	1	1	0	1	0	0	1	1	0	1	0.38	26	39	0	0	38.9	39	35.2
1	a	0	1	0	1	0	0	0	0	0	0	0	24	40	0	0	#NULL!	36.7	34.6
1	a	1	1	1	1	0	0	1	0	0	0	1.49	3	40	0	0	#NULL!	#NULL!	31.4
1	a	1	1	1	1	0	1	1	1	1	1	0	0	35	0	0	34.3	32.1	25.2
1	a	0	1	0	1	0	0	1	0	0	0	2.67	31	39	0	0	39	36.3	35.8
1	a	1	1	0	1	0	0	1	1	0	1	0	0	42	0	0	#NULL!	38.4	35.6
1	a	1	1	0	1	0	0	0	0	0	0	0	0	40	0	0	39.8	35.5	35.6
1	a	1	1	0	1	0	0	1	0	0	0	2.48	30	41	0	0	36.8	36.2	36.1
1	a	1	1	1	1	0	1	1	1	1	1	0	31	40	0	0	42.3	39.4	39.3
1	a	1	1	1	1	0	0	0	0	0	0	0	39	39	0	0	41.8	39.2	35.9
1	a	1	1	1	1	0	0	1	0	0	0	3.71	24	39	0	0	37.8	37.5	37.3
1	a	1	1	0	1	0	0	0	0	0	0	0	31	39	0	0	40.8	39.2	40
1	a	1	1	0	1	0	0	1	1	0	1	0.41	31	41	0	0	35	35.1	38.6
1	a	1	1	1	1	0	1	1	1	1	1	0	0	40	0	0	38.8	38.6	38.7
1	a	1	1	0	1	0	0	1	1	0	1	0	0	38	0	0	#NULL!	#NULL!	26.6
1	a	1	1	0	1	0	0	1	1	0	1	0	0	39	0	0	#NULL!	38.4	38.4
1	a	0	1	0	1	0	0	0	0	0	0	0	32	39	0	0	43	42.8	40.3
1	a	1	1	1	1	0	0	1	1	0	1	1.13	27	39	0	0	36.6	37.9	39.7
1	a	1	1	0	1	0	0	1	1	0	1	1.77	29	39	0	0	41.7	#NULL!	33.9
1	a	0	1	0	1	0	0	0	0	0	0	0	32	39	0	0	40.1	38.7	33.4
1	a	1	1	1	1	0	1	1	1	1	0	0	0	40	0	1	35.5	38.2	33.4
1	a	0	1	0	1	0	0	0	0	0	0	0	29	41	0	0	39.5	37.1	40.1
1	a	0	1	0	1	0	0	0	0	0	0	0	33	38	0	0	38.3	37.9	35.9
1	a	1	1	0	1	0	1	1	1	0	1	3.23	3	39	0	0	39.9	39	35.7
1	a	1	1	1	1	0	0	1	1	0	0	0	0	38	0	0	37.6	36.5	30.4
1	a	1	1	1	1	0	1	1	1	1	1	0	0	41	0	0	40.6	36.2	33.4
1	a	1	1	0	1	0	0	1	1	0	1	0.9	32	40	0	0	39.1	36.9	39.9
1	a	1	1	0	1	0	0	1	0	0	0	3.16	33	39	0	0	39	38.7	34.6
1	a	1	1	0	1	0	0	1	0	0	0	2.09	28	40	0	0	37.6	35.7	34.2
1	a	0	1	0	1	0	0	0	0	0	0	0	0	39	0	0	#NULL!	34.6	34.6
1	a	1	1	1	1	0	0	0	0	0	0	0	0	38	0	0	38.7	35	35.3
1	a	1	1	1	0	0	1	1	1	1	1	0.02	15	39	0	0	41	39.4	38.4
1	a	1	1	0	1	0	0	1	0	0	0	2.82	27	39	0	0	36.3	38.3	38.1
1	a	1	1	0	0	0	0	1	1	0	1	0	0	40	0	0	#NULL!	#NULL!	35.3
1	a	1	1	0	1	0	0	1	1	0	1	0.88	32	40	0	0	39.4	#NULL!	36.3
1	a	1	1	0	1	0	0	1	1	0	1	1.03	32	39	0	0	38.4	35.2	37
1	a	1	1	1	1	0	1	1	1	1	1	0	0	41	0	0	#NULL!	33.6	33.6
1	a	1	1	1	1	0	0	1	1	0	1	0	0	39	0	0	#NULL!	49.7	37.6
1	a	1	1	1	1	0	0	1	1	0	1	1.15	29	41	0	0	39.3	36.2	32.8
1	a	1	1	0	1	0	0	1	1	0	1	0.07	10	37	0	0	#NULL!	36.6	28.8
1	a	1	1	0	1	0	0	1	1	0	1	0.34	10	38	0	0	39.5	36.3	36.1
1	a	1	1	0	1	0	0	1	0	0	0	1.69	34	39	0	0	39.2	38.8	35.3
1	a	1	1	0	1	0	0	1	1	0	1	0.1	24	41	0	0	38.8	38	33.6
1	a	1	1	1	1	0	1	1	1	1	1	0.55	26	40	0	0	38.2	37.1	32
1	a	1	1	0	1	0	0	1	0	0	0	1.72	27	39	0	0	40.8	40	39.7
1	a	0	1	0	1	0	0	0	0	0	0	0	0	39	0	0	#NULL!	35.8	35.8
1	a	1	1	1	1	0	1	1	1	1	1	0.05	10	37	0	0	#NULL!	35.8	31.7
1	a	1	1	1	0	0	1	1	1	1	1	0.26	15	40	0	0	39.4	38	36.8
1	a	1	1	0	1	0	0	1	1	0	1	0.34	29	38	0	0	33.5	31.5	35.3
1	a	1	1	0	1	0	0	0	0	0	0	0	35	41	0	0	37.9	36.2	30.3
1	a	1	1	0	1	0	0	1	1	0	1	0	0	38	0	0	#NULL!	#NULL!	36.9
1	a	0	1	1	1	0	0	0	0	0	0	0	22	40	0	0	37.2	#NULL!	31.2
1	a	1	1	0	1	0	0	1	1	0	0	0	0	40	0	0	39.5	37.2	36
1	a	1	1	0	1	0	1	1	1	1	1	0	0	39	0	0	38.3	38.8	32.7
1	a	1	1	1	1	0	0	1	1	0	1	0	0	39	0	0	38.5	38.7	34.7
1	a	0	1	0	1	0	0	0	0	0	0	0	24	39	0	0	42.5	37	34.7
1	a	1	1	1	1	0	0	1	0	0	0	2.83	36	40	0	0	37	35.3	33.4
1	a	1	1	0	1	0	0	1	1	0	1	0	0	40	0	0	39.9	37.4	36.6
1	a	1	1	0	1	0	0	1	1	0	1	0.83	16	39	0	0	39.1	37.8	36.7
1	a	1	1	1	1	0	1	1	1	0	1	4.86	15	39	0	0	39.6	39.3	38.2
1	a	0	1	0	1	0	0	0	0	0	0	0	0	39	0	0	#NULL!	35.7	36.1
1	a	1	1	0	1	0	0	1	0	0	0	2.1	28	39	0	0	39.3	36.7	36.7
1	a	1	1	0	1	0	0	1	1	0	1	0	0	40	0	0	37.9	36.6	34
1	a	1	1	0	1	0	0	0	0	0	0	0	28	38	0	0	40.7	35.8	35.5
1	a	1	1	1	1	0	1	1	1	1	1	0	32	40	0	0	36.1	32.4	31.6
1	a	1	1	0	1	0	0	1	0	0	0	1.68	32	40	0	0	42	41.1	37.3
1	a	0	1	0	1	0	0	0	0	0	0	0	22	38	0	0	37.5	34.4	36.5
1	a	1	1	0	1	0	0	1	0	0	0	2.54	34	41	0	0	45.1	40.1	39.9
1	a	1	1	1	1	0	1	1	1	1	1	0	33	40	0	0	38.8	38.2	36.3
1	a	1	1	0	1	0	0	1	0	0	0	2.71	24	37	0	0	#NULL!	#NULL!	37.4
1	a	1	1	1	1	0	1	1	1	1	1	0	0	40	0	0	38.1	35.4	34.9
1	a	1	1	1	1	0	0	1	1	0	1	0	0	39	0	0	#NULL!	39	37.1
1	a	0	1	1	1	0	0	0	0	0	0	0	0	38	0	0	37	35.6	31.5
1	a	0	1	0	1	0	0	0	0	0	0	0	12	37	0	0	37.2	38.9	41
1	a	1	1	1	1	0	1	1	1	1	1	0	0	39	0	0	#NULL!	36.3	36.3
1	a	1	1	0	1	0	0	1	1	0	0	0	0	38	0	0	38.3	37.8	33.6
1	a	1	1	0	1	0	0	0	0	0	0	0	13	38	0	0	38.5	37.9	37.6
1	a	0	1	0	1	0	0	0	0	0	0	0	0	40	0	0	34.8	31.3	35.7
1	a	1	1	0	1	0	0	1	1	0	1	0.87	7	40	0	0	38.6	35.1	33.9
1	a	1	1	0	1	0	0	1	0	0	0	1.65	31	40	0	0	38.5	38	33.7
1	a	1	1	1	1	0	0	1	1	0	0	0	0	37	0	0	#NULL!	36.1	37
1	a	1	1	1	1	0	1	1	1	1	1	0	0	38	0	0	36.4	32.8	30.4
1	a	0	1	0	1	0	0	0	0	0	0	0	4	39	0	0	#NULL!	34.9	36.5
1	a	1	1	1	1	0	1	1	1	1	1	0	30	38	0	0	35.5	35.4	37.7
1	a	1	1	0	1	0	0	1	0	0	0	3.51	29	39	0	0	39.2	39.8	41.7
1	a	1	1	0	1	0	0	1	0	0	0	2.03	9	40	0	0	39.6	33.9	30.5
1	a	1	1	1	1	0	0	1	1	0	1	0.12	14	41	0	0	#NULL!	35.4	33.6
1	a	1	1	0	0	0	0	1	1	0	1	0	0	38	0	0	#NULL!	38.3	32.7
1	a	0	1	0	1	0	0	0	0	0	0	0	27	39	0	0	36.8	35.9	36.7
1	a	1	1	0	1	0	0	1	1	0	1	0	0	37	0	0	40.3	40.2	34.4
1	a	1	1	0	1	0	0	1	1	0	1	0	0	39	0	0	37.7	#NULL!	36.1
1	a	1	1	0	1	0	0	1	1	0	0	0	0	41	0	0	38.9	39.5	28.3
1	a	1	1	0	1	0	0	1	1	0	1	0.72	13	41	0	0	43.4	44.3	36.7
1	a	1	1	0	1	0	1	1	1	0	1	1.23	11	39	0	0	37.5	36.3	35.9
1	a	1	1	0	1	0	0	0	0	0	0	0	27	40	0	0	35.2	35.3	30.1
1	a	1	1	0	1	0	0	1	1	0	1	0	0	39	0	0	43.3	39.7	35.4
1	a	1	1	0	1	0	0	1	1	0	1	0.05	15	39	0	0	42	39.7	35.8
1	a	1	1	0	1	0	0	0	0	0	0	0	9	39	0	0	36.3	34.1	29.6
1	a	1	1	0	1	0	0	1	0	0	0	2.35	32	40	0	0	35.2	36.7	31.6
1	a	1	1	0	1	0	0	1	1	0	1	2.38	12	39	0	0	36.2	34.9	37.4
1	a	1	1	0	1	0	0	0	0	0	0	0	0	40	0	0	39.8	36.2	39.1
1	a	1	1	0	1	0	0	1	1	0	0	-0.04	#NULL!	39	0	0	#NULL!	#NULL!	35
1	a	0	1	0	1	0	0	0	0	0	0	0	21	39	0	0	43	38.6	35.2
1	a	1	1	1	1	0	1	1	1	1	1	0.05	32	39	0	0	37.9	34.9	33.7
1	a	1	1	0	1	0	1	1	1	0	1	0.65	4	40	0	0	39.7	39.8	41
1	a	1	1	0	1	0	0	1	1	0	1	0	0	40	0	0	37.1	37.4	36.4
1	a	1	1	1	1	0	0	1	1	0	1	0.21	30	39	0	0	38.3	40.5	31.6
1	a	0	1	0	1	0	0	0	0	0	0	0	8	38	0	0	40.2	37.4	35.8
1	a	0	1	0	1	0	0	0	0	0	0	0	33	38	0	0	37.7	38.4	35.7
1	a	1	1	0	1	0	0	1	1	0	1	0.94	28	41	0	0	38.6	38.2	39.1
1	a	1	1	0	1	0	0	1	1	0	1	0	0	39	0	0	#NULL!	34.6	34.6
1	a	0	1	1	1	0	0	0	0	0	0	0	19	39	0	0	41.1	39.3	36.8
1	a	0	1	1	1	0	0	0	0	0	0	0	33	39	0	0	35	35.1	37.4
1	a	1	1	1	1	0	0	0	0	0	0	0	29	39	0	0	40.5	39.8	38.5
1	a	1	1	0	1	0	0	1	1	0	1	0	0	39	0	0	36.9	35.6	33.5
1	a	0	1	0	1	0	0	0	0	0	0	0	21	40	0	0	40.2	37	38.1
1	a	0	1	0	1	0	0	0	0	0	0	0	0	40	0	0	#NULL!	37.4	37.4
1	a	1	1	0	1	0	0	1	0	0	0	2.84	29	38	0	0	38.9	37.3	31.8
1	a	0	1	0	1	0	0	0	0	0	0	0	17	40	0	0	41.5	36.4	36.1
1	a	0	1	0	1	0	0	0	0	0	0	0	26	40	0	0	36	37	37.9
1	a	1	1	1	1	0	0	0	0	0	0	0	30	38	0	0	38.6	#NULL!	35.1
1	a	1	1	1	1	0	1	1	1	1	1	0.6	33	39	0	0	33.5	37.8	35.6
1	a	1	1	0	1	0	0	1	1	0	1	1.93	33	40	0	0	39.9	37.4	37.6
1	a	1	1	1	1	0	0	1	1	0	1	0	0	40	0	0	#NULL!	35.1	35.6
1	a	1	1	1	1	0	1	1	1	1	1	0	0	40	0	0	36.8	35.2	36.3
1	a	1	1	0	1	0	0	1	1	0	1	0.93	25	35	0	0	36	36.8	29.8
1	a	1	1	0	1	0	0	0	0	0	0	0	0	40	0	0	42.5	37.8	34
1	a	1	1	0	1	0	0	1	1	0	1	0.17	23	38	0	0	36.1	36.5	34.8
1	a	1	1	0	1	0	0	1	1	0	1	0	0	38	0	0	37.9	38.5	33.4
1	a	1	1	0	1	0	0	1	1	0	1	1.03	28	40	0	0	36	36.5	36.3
1	a	1	1	0	1	0	0	1	1	0	0	0	0	38	0	0	#NULL!	38.7	37.1
1	a	1	1	0	1	0	0	1	1	0	1	0.15	33	40	0	0	40.9	40	38.5
1	a	0	1	0	1	0	0	0	0	0	0	0	29	40	0	0	41	41.3	38.7
1	a	1	1	0	1	0	0	0	0	0	0	0	14	37	0	0	37.4	35.4	34.7
1	a	1	1	0	1	0	0	1	1	0	1	0	0	38	0	0	39.5	36.9	32.7
1	a	0	1	1	1	0	0	0	0	0	0	0	1	37	0	0	#NULL!	36.5	31.1
1	a	1	1	0	1	0	0	0	0	0	0	0	19	39	0	0	40.5	35	29.3
1	a	1	1	1	1	0	0	0	0	0	0	0	25	39	0	0	39.4	39.3	33.4
1	a	0	1	0	1	0	0	0	0	0	0	0	20	38	0	0	35.5	33.9	26.9
1	a	1	1	0	1	0	0	1	1	0	1	0.25	30	35	0	0	35.4	34.6	25.9
1	a	1	1	0	1	0	0	1	1	0	1	0	0	36	0	0	36.2	34.5	33.9
1	a	1	1	0	1	0	0	1	0	0	0	3.2	33	38	0	0	40.4	37.8	33
1	a	1	1	1	1	0	1	1	1	1	1	0.29	31	40	0	0	38.8	37.5	39.6
1	a	0	1	0	1	0	0	0	0	0	0	0	28	41	0	0	39.8	36.9	#NULL!
1	a	1	1	1	1	0	1	1	1	1	1	0	0	39	0	0	36.9	40	33.1
1	a	1	1	1	1	0	0	1	1	0	1	0.83	26	39	0	0	39.3	39.1	34.9
1	a	1	1	0	1	0	0	1	1	0	1	0.53	27	34	0	0	38.6	35.5	32.5
1	a	1	1	1	1	0	1	1	1	1	1	0.58	10	38	0	0	40.2	33.9	31.1
1	a	1	1	0	1	0	0	1	1	0	1	1.15	12	39	0	0	36.9	36.3	37.3
1	a	0	1	0	1	0	0	0	0	0	0	0	31	38	0	0	40.8	40.1	41.1
1	a	1	1	0	1	0	0	1	1	0	1	0.4	27	40	0	0	36.5	40.3	35.1
1	a	1	1	0	1	0	0	1	1	0	1	0.52	26	38	0	0	39.5	37	35.5
1	a	1	1	1	1	0	1	1	1	1	1	0.37	12	40	0	0	34.9	36.2	36.5
1	a	1	1	0	1	0	0	1	1	0	1	0.35	13	38	0	0	38.6	33.1	33.8
1	a	1	1	0	1	0	0	1	1	0	1	0.87	16	40	0	0	36.2	36	34.9
1	a	1	1	1	1	0	1	1	1	1	1	0	12	39	0	0	40	38.2	35.9
1	a	1	1	1	1	0	1	1	1	1	1	0.28	26	41	0	1	35.9	33.9	29.4
1	a	1	1	0	1	0	0	1	1	0	1	0	0	39	0	0	42.6	38.6	33.3
1	a	1	1	1	1	0	0	1	1	0	1	0.25	26	40	0	0	37.7	#NULL!	36.5
1	a	1	1	0	1	0	0	1	1	0	1	1.61	21	36	0	0	39.2	38.7	34.7
1	a	1	1	0	1	0	0	1	1	0	1	0.9	14	40	0	0	#NULL!	39.5	35.2
1	a	1	1	1	1	0	0	0	0	0	0	0	18	40	0	0	37.9	38.4	33.4
1	a	1	1	0	1	0	0	1	1	0	1	0.39	14	39	0	0	41	38.5	31.2
1	a	1	1	1	1	0	1	1	1	1	1	0	29	40	0	1	34.3	31.9	33.2
1	a	1	1	1	1	0	0	0	0	0	0	0	37	34	0	0	39.7	36.3	29.5
1	a	1	1	0	1	0	0	1	1	0	1	0.23	31	39	0	0	38.1	36	32.8
1	a	1	1	1	1	0	1	1	1	1	1	0.11	26	41	0	0	37.3	36.8	34.3
1	a	0	1	0	1	0	0	0	0	0	0	0	0	39	0	0	42.6	40.5	36.3
1	a	1	1	0	1	0	0	1	1	0	1	1.68	34	40	0	0	43.6	37	31.8
1	a	0	1	0	1	0	0	0	0	0	0	0	29	40	0	0	37.4	37	30.2
1	a	1	1	1	1	0	0	1	1	0	1	0	0	39	0	0	#NULL!	33.4	33.4
1	a	1	1	1	1	0	1	1	1	1	1	0	0	39	0	0	37.8	36.5	38.4
1	a	1	1	0	1	0	0	1	0	0	0	2.76	33	40	0	0	39.1	38.8	38.8
1	a	1	1	0	1	0	0	1	1	0	1	1.8	28	40	0	0	38.6	39.4	39
1	a	1	1	1	1	0	1	1	1	1	1	0	0	39	0	0	#NULL!	36.9	32.9
1	a	1	1	0	1	0	1	1	1	1	1	0	0	38	0	0	#NULL!	38.9	38.9
1	a	1	1	1	1	0	0	1	1	0	1	1.12	9	40	0	0	#NULL!	32.9	29.7
1	a	1	1	1	1	0	0	1	1	0	0	0.23	10	39	0	0	39.1	35.4	32.5
1	a	1	1	1	1	0	1	1	1	1	1	0.71	11	40	0	0	37.6	35	29
1	a	1	1	0	1	0	1	1	1	1	1	0	0	40	0	0	40.1	37.8	38.1
1	a	1	1	0	1	0	0	1	1	0	1	1.28	24	39	0	0	40.4	38.7	34.9
1	a	1	1	0	1	0	0	1	1	0	1	0.55	25	37	0	0	36.3	38.2	31.9
1	a	1	1	0	1	0	0	1	1	0	1	0.86	13	40	0	0	36.7	34.9	30.7
1	a	1	1	1	1	0	1	1	1	1	1	0.2	30	39	0	0	40.1	37.2	31.6
1	a	0	1	0	1	0	0	0	0	0	0	0	27	38	0	0	#NULL!	#NULL!	35.4
1	a	1	1	0	1	0	0	1	1	0	0	0.79	13	37	0	0	36.1	35.8	#NULL!
1	a	1	1	1	1	0	0	0	0	0	0	0	31	39	0	0	#NULL!	41.4	37.6
1	a	1	1	0	1	0	0	1	1	0	0	0.08	14	41	0	0	40.7	39.7	36.1
1	a	0	1	0	1	0	0	0	0	0	0	0	26	41	0	0	37.2	35.5	29
1	a	1	1	0	1	0	0	0	0	0	0	0	31	40	0	0	41.6	38.9	39.4
1	a	1	1	0	1	0	0	1	1	0	1	0.72	28	39	0	0	38.2	37.7	37.7
1	a	1	1	0	1	0	0	1	1	0	1	0.37	8	38	0	0	36.8	35.8	27.3
1	a	1	1	0	1	0	0	1	1	0	1	0.91	27	39	0	0	39.4	39.1	38.3
1	a	1	1	1	1	0	0	1	1	0	1	0.23	6	39	0	0	41.1	40.6	30
1	a	1	1	0	1	0	0	1	1	0	1	0	0	39	0	0	41.9	42.2	38.1
1	a	0	1	0	1	0	0	0	0	0	0	0	33	39	0	0	38.1	37.4	37.9
1	a	1	1	0	1	0	0	1	0	0	0	2.81	28	39	0	0	39.9	38	37.2
1	a	0	1	1	1	0	0	0	0	0	0	0	29	41	0	0	37.6	36.8	34.3
1	a	1	1	1	1	0	0	1	1	0	1	0.63	14	40	0	0	#NULL!	33.3	31.7
1	a	1	1	0	1	0	0	1	1	0	1	0	0	41	0	0	38.3	32.4	38.3
1	a	1	1	0	1	0	0	1	1	0	1	0.6	30	41	0	0	42.2	37.9	32.4
1	a	0	1	0	1	0	0	0	0	0	0	0	22	38	0	0	#NULL!	35	38
1	a	1	1	0	1	0	1	1	0	0	0	5.77	30	39	0	0	38.7	37.4	31.2
1	a	1	1	1	0	0	1	1	1	1	1	0	17	32	0	0	#NULL!	#NULL!	28.5
1	a	0	1	0	1	0	0	0	0	0	0	0	0	40	0	0	38.1	36	39.1
1	a	1	1	0	1	0	0	1	1	0	1	1.1	22	39	0	0	#NULL!	37.4	37.1
1	a	1	1	0	1	0	0	0	0	0	0	0	27	38	0	0	43	39.4	36.5
1	a	1	1	1	1	0	1	1	1	1	1	0.25	28	40	0	0	37.5	35.6	37.9
1	a	1	1	0	1	0	0	1	1	0	1	0	0	38	0	0	#NULL!	#NULL!	33.6
1	a	0	1	0	1	0	0	0	0	0	0	0	24	40	0	0	#NULL!	#NULL!	36.9
1	a	0	1	0	1	0	0	0	0	0	0	0	3	40	0	0	37.9	35.5	27.3
1	a	1	1	0	1	0	0	1	1	0	1	0.04	12	39	0	0	44	39.3	35.2
1	a	1	1	0	1	0	0	1	1	0	1	1.06	28	40	0	0	45.5	39.2	38.5
1	a	1	1	1	1	0	1	1	1	1	1	3.01	3	37	0	0	34.4	33.1	29.2
1	a	1	1	1	1	0	1	1	1	1	1	0	0	40	0	0	37.5	36.8	36.8
1	a	1	1	0	1	0	0	1	1	0	1	0.65	15	38	0	0	41.5	39.2	38.6
1	a	0	1	0	1	0	0	0	0	0	0	0	20	38	0	0	38.5	35.3	29.2
1	a	1	1	1	1	0	1	1	1	1	1	0.02	13	38	0	0	37.1	37.2	36
1	a	1	1	0	1	0	0	1	1	0	1	0	0	39	0	0	41.2	#NULL!	35.4
1	a	0	1	0	1	0	0	0	0	0	0	0	33	41	0	0	39.2	38.3	36.4
1	a	1	1	1	1	0	1	1	1	1	1	0	0	41	0	0	37	35.8	31.4
1	a	1	1	0	1	0	0	1	1	0	1	0.96	33	40	0	0	38.9	35.8	35.7
1	a	1	1	0	1	0	0	1	1	0	1	0.38	25	39	0	0	36.6	35.7	35.7
1	a	0	1	0	1	0	0	0	0	0	0	0	0	40	0	0	#NULL!	32.6	34.5
1	a	1	1	0	1	0	0	1	1	0	1	1.43	31	40	0	0	42.1	40.3	40.4
1	a	1	1	0	1	0	0	1	0	0	0	2.69	19	41	0	0	#NULL!	#NULL!	31.4
1	a	1	1	0	1	0	0	1	1	0	1	0	0	39	0	0	#NULL!	36.9	36.9
1	a	1	1	1	1	0	1	1	1	1	1	0.7	33	39	0	0	37.1	35	34.8
1	a	1	1	1	1	0	0	1	1	0	1	0	0	39	0	0	40	38.9	37.4
1	a	1	1	0	1	0	0	1	1	0	0	1.66	10	38	0	0	39.4	39.3	34.6
1	a	1	1	0	1	0	0	1	1	0	1	0.63	14	39	0	0	41.2	40.7	31.5
1	a	0	1	0	1	0	0	0	0	0	0	0	0	37	0	0	39.1	37	35.3
1	a	1	1	0	1	0	0	1	0	0	0	3.02	28	40	0	0	37.3	34.6	31.4
1	a	1	1	1	1	0	1	1	1	1	1	0	0	36	0	0	37.6	38.2	34.1
1	a	1	1	0	1	0	0	1	1	0	1	2.2	31	39	0	0	36.7	33.3	33.6
1	a	0	1	0	1	0	0	0	0	0	0	0	29	38	0	0	39.1	34.9	33.6
1	a	1	1	0	1	0	0	1	0	0	0	2.69	23	39	0	0	43.6	41	36.5
1	a	1	1	0	1	0	0	1	1	0	1	0.81	10	38	0	0	37.2	36.9	37.5
1	a	1	1	0	1	0	0	1	1	0	1	0.79	27	39	0	0	41.3	36.4	38
1	a	1	1	0	0	0	1	1	1	0	1	1.62	9	29	0	0	#NULL!	36.7	38.4
1	a	1	1	0	1	0	0	1	1	0	1	0.33	16	39	0	0	38.3	38	35.3
1	a	1	1	1	1	0	1	1	1	1	1	0	0	38	0	0	#NULL!	39.5	39.5
1	a	1	1	1	1	0	0	1	1	0	1	1.01	8	41	0	0	39.3	36.7	40
1	a	1	1	0	1	0	0	1	1	0	1	0.42	14	38	0	0	42	38.9	37.2
1	a	0	1	0	1	0	0	0	0	0	0	0	34	40	0	0	34.5	36.4	36
1	a	1	1	1	1	0	1	1	1	1	1	0.6	17	40	0	0	37.7	35.7	33.9
1	a	1	1	0	1	0	0	1	1	0	1	1.24	9	40	0	0	#NULL!	36.5	36.9
1	a	1	1	0	1	0	0	1	1	0	1	0	0	38	0	0	38.8	37.2	38.4
1	a	1	1	0	1	0	0	1	1	0	1	0	0	40	0	0	40.8	36.9	39
1	a	1	1	0	1	0	0	1	1	0	1	0.69	33	40	0	0	39.8	36.5	34.2
1	a	1	1	0	1	0	0	1	0	0	0	2.61	30	39	0	0	36.1	38.1	36.6
1	a	1	1	0	1	0	0	1	1	0	1	0.49	31	39	0	0	41.4	35.6	33.9
1	a	0	1	0	1	0	0	0	0	0	0	0	0	40	0	0	39.5	38.4	34.3
1	a	1	1	1	1	0	1	1	1	1	1	1.04	29	39	0	0	38.6	34.6	31.3
1	a	1	1	0	1	0	0	1	1	0	1	0	0	38	0	0	37.1	34.9	34.6
1	a	1	1	0	1	0	0	1	0	0	0	2.7	30	38	0	0	39	40.2	33.4
1	a	0	1	0	1	0	0	0	0	0	0	0	32	39	0	0	36.9	38.7	36.4
1	a	1	1	1	1	0	0	1	1	0	0	0.12	13	41	0	0	38	31.7	37.4
1	a	1	1	0	1	0	0	1	1	0	1	1.02	19	40	0	0	39.2	34.2	36.4
1	a	1	1	1	1	0	0	0	0	0	0	0	30	40	0	0	38.2	37.4	35.5
1	a	1	1	0	1	0	0	1	1	0	1	0.48	32	37	0	0	40.9	40.3	38.1
1	a	1	1	0	1	0	0	0	0	0	0	0	27	40	0	0	43.5	39.9	34.3
1	a	0	1	0	1	0	0	0	0	0	0	0	30	38	0	0	37.9	36.5	31.8
1	a	1	1	0	1	0	0	1	1	0	1	0.08	25	38	0	0	39.8	40.4	38
1	a	0	1	0	1	0	0	0	0	0	0	0	0	40	0	0	#NULL!	30.7	30.7
1	a	1	1	0	1	0	0	1	1	0	1	0.95	10	38	0	0	#NULL!	36.6	33.1
1	a	1	1	0	1	0	0	1	0	0	0	2.93	25	40	0	0	38.9	37	35.2
1	a	1	1	0	1	0	0	1	1	0	1	1.36	25	39	0	0	#NULL!	#NULL!	38.7
1	a	1	1	1	1	0	1	1	1	1	1	0	27	37	0	0	37.2	36.5	35.3
1	a	1	1	0	1	0	1	1	1	0	1	2.38	13	39	0	0	#NULL!	37	34.9
1	a	1	1	1	1	0	1	1	1	0	1	2.06	31	38	0	0	38.7	37.4	39.3
1	a	1	1	0	1	0	0	1	0	0	0	3.28	11	40	0	0	38.3	35.7	32.6
1	a	1	1	1	1	0	1	1	1	1	1	0	0	39	0	0	#NULL!	31.3	31.3
1	a	1	1	0	1	0	0	1	1	0	1	0.75	31	40	0	0	39.4	38.8	32.1
1	a	1	1	0	0	0	0	1	1	0	1	0.38	28	37	0	0	36.6	35.2	38.5
1	a	1	1	0	1	0	0	0	0	0	0	0	33	41	0	0	42.6	40.7	40.4
1	a	0	1	0	1	0	0	0	0	0	0	0	31	39	0	0	39	39.3	35.4
1	a	1	1	0	1	0	0	1	1	0	1	1.6	35	41	0	0	39.2	37.4	35.9
1	a	1	1	0	1	0	0	1	1	0	1	0	0	37	0	0	38.5	35.7	36.1
1	a	0	1	0	1	0	0	0	0	0	0	0	16	37	0	0	39.3	39.8	37.7
1	a	1	1	0	1	0	1	1	1	1	1	0	0	40	0	0	38.1	37.1	36.5
1	a	1	1	0	1	0	0	1	1	0	1	0.82	26	38	0	0	41.5	40	39
1	a	1	1	0	1	0	0	1	1	0	1	0	0	41	0	0	#NULL!	40.2	37.3
1	a	1	1	0	1	0	0	1	1	0	1	0.72	27	39	0	0	37.5	36.3	35
1	a	1	1	0	1	0	0	1	1	0	1	0.8	33	40	0	0	40.4	41.2	35.2
1	a	1	1	1	1	0	0	0	0	0	0	0	39	40	0	0	36.3	36	35.3
1	a	1	1	0	1	0	0	1	1	0	1	1.42	31	39	0	0	43.4	38.9	37.1
1	a	1	1	0	1	0	0	1	1	0	1	0.08	13	41	0	0	#NULL!	39.2	40.4
1	a	1	1	0	1	0	0	0	0	0	0	0	28	37	0	0	38	#NULL!	38.7
1	a	1	1	0	1	0	0	0	0	0	0	0	25	40	0	0	38.5	36.6	35.7
1	a	1	1	1	1	0	0	1	1	0	1	0.94	32	39	0	0	#NULL!	34.9	29.3
1	a	1	1	0	1	0	0	0	0	0	0	0	0	38	0	0	38.2	33.7	30.1
1	a	1	1	1	1	0	1	1	1	1	1	0	26	39	0	0	38.1	36.9	34.3
1	a	1	1	1	1	0	0	1	1	0	1	1.66	34	40	0	0	41.1	38.3	36.9
1	a	1	1	0	1	0	0	1	1	0	1	1.76	34	41	0	0	42.1	39.7	35.7
1	a	1	1	0	1	0	0	1	0	0	0	2.96	30	40	0	0	38	37.7	31.7
1	a	1	1	0	1	0	0	1	1	0	1	1.01	23	37	0	0	41.1	35.7	31.9
1	a	1	1	1	1	0	0	0	0	0	0	0	22	40	0	0	39.2	37.8	37.5
1	a	1	1	0	1	0	0	1	1	0	1	0.82	26	41	0	0	42.8	43.8	37.1
1	a	1	1	1	1	0	0	1	1	0	1	0	0	38	0	0	36.1	35.6	32
1	a	1	1	1	1	0	0	1	1	0	1	0.26	1	38	0	0	#NULL!	35.4	35.8
1	a	1	1	1	1	0	0	1	1	0	1	0.19	1	37	0	0	#NULL!	38.4	30.8
1	a	1	1	0	1	0	0	0	0	0	0	0	29	38	0	0	36.8	35.3	30.5
1	a	1	1	0	1	0	0	0	0	0	0	0	30	38	0	0	41.1	37.8	31.7
1	a	1	1	0	1	0	0	1	1	0	1	0.3	6	38	0	0	39.7	38.7	34.5
1	a	1	1	0	1	0	0	1	1	0	1	1.35	24	41	0	0	42.1	39.1	33.2
1	a	1	1	0	1	0	0	0	0	0	0	0	27	39	0	0	37.8	36.1	34.2
1	a	1	1	1	1	0	0	1	1	0	1	0.37	15	40	0	0	#NULL!	37.4	39.8
1	a	1	1	1	1	0	1	1	1	1	1	0	0	39	0	0	39.3	36.9	38.3
1	a	1	1	0	1	0	1	1	1	0	1	4.26	11	38	0	0	37.7	35.2	34.1
[truncated: 2,158 more rows]
